# Supplementary material for: Integrative multi-omics analysis reveals novel idiopathic pulmonary fibrosis endotypes associated with disease progression
Source: Respir Res. 2023 May 31;24:141. doi: 10.1186/s12931-023-02435-0 (PMC10283254; doi:10.1186/s12931-023-02435-0)
Supplement: Supplementary file 7 — Additional file 7: Table S9. Canonical pathways that were significantly enriched (FDR p-value < 0.05) for the experimentally-validated target genes of the 591 up-regulated and 1313 down-regulated miRNAs. [file 12931_2023_2435_MOESM7_ESM.xlsx]

## Sheet: Table S9
Ingenuity Canonical Pathways			Up-regulated miRNA				Down-Regulated miRNA
	Adjusted p	Ratio*	miRNAs	Target genes	Adjusted p	Ratio*	miRNAs	Target genes
Molecular Mechanisms of Cancer	1.26e-38	0.211	hsa-let-7d-5p, hsa-miR-206, hsa-miR-107, hsa-miR-10b-5p, hsa-miR-122-5p, hsa-miR-125b-5p, hsa-miR-141-3p, hsa-miR-153-3p, hsa-miR-15a-5p, hsa-miR-20b-5p, hsa-miR-182-5p, hsa-miR-183-5p, hsa-miR-18a-3p, hsa-miR-18b-5p, hsa-miR-193a-5p, hsa-miR-203a, hsa-miR-211-5p, hsa-miR-205-5p, hsa-miR-210-3p, hsa-miR-218-5p, hsa-miR-23b-3p, hsa-miR-29c-3p	ABL1,ADCY6,AKT3,APAF1,ARHGEF18,BAK1,BBC3,BCL2,BCL2L1,BCL2L11,BMP1,BMPR1B,BMPR2,BRCA1,CASP3,CASP6,CASP7,CASP9,CCND1,CCND3,CCNE1,CCNE2,CDC25A,CDC25B,CDC42,CDK14,CDK6,CDK9,CDKN1A,CDKN2A,CHEK1,CTNNB1,E2F1,E2F2,E2F3,E2F5,FANCD2,FOS,FOXO1,GNAI2,GRB2,HDAC1,HDAC4,HIF1A,IRS1,ITGA2,ITGA5,ITGB3,ITGB4,JAK1,JAK2,JUN,KRAS,LAMTOR3,LRP1,MAP2K1,MAP2K4,MAPK11,MAPK3,MYC,NF1,NOTCH1,NRAS,PAK1,PAK5,PIK3C2A,PIK3R1,PIK3…	5.01e-28	0.124	hsa-miR-224-5p, hsa-miR-126-3p, hsa-miR-301a-3p, hsa-miR-133a-3p, hsa-miR-146a-5p, hsa-miR-181c-5p, hsa-miR-185-3p, hsa-miR-199b-3p, hsa-miR-199a-5p, hsa-miR-221-3p, hsa-miR-223-3p, hsa-miR-23a-3p, hsa-miR-24-3p, hsa-miR-26b-5p, hsa-miR-27b-3p, hsa-miR-30e-3p, hsa-miR-30d-5p, hsa-miR-134-5p, hsa-miR-330-3p, hsa-miR-326, hsa-miR-335-3p, hsa-miR-335-5p, hsa-miR-338-3p, hsa-miR-487b-3p, hsa-miR-491-…	ADCY6,APAF1,BAK1,BAX,BBC3,BCL2,BCL2L1,BCL2L11,BRCA1,CCND1,Cdc42,CDK1,CDK13,CDK4,CDK6,CDKN1B,CDKN2A,DIRAS3,E2F1,E2F2,FADD,FOS,FOXO1,GNAI2,GNAO1,GRB2,HIF1A,IRS1,ITGA2,JUN,KRAS,MAP2K4,MAPK14,MYC,NLK,NOTCH1,PA2G4,PIK3C2A,PIK3R1,PIK3R2,PMAIP1,PTPN11,RASA1,RB1,RHOA,RHOB,SMAD1,SMAD3,SMAD4,SMAD5,SMO,TGFBR1,TGFBR2,TP53,WNT5A
Hepatic Fibrosis Signaling Pathway	7.94e-33	0.2	hsa-let-7d-5p, hsa-miR-206, hsa-miR-100-5p, hsa-miR-101-3p, hsa-miR-10b-5p, hsa-miR-122-5p, hsa-miR-125b-5p, hsa-miR-141-3p, hsa-miR-150-5p, hsa-miR-153-3p, hsa-miR-15a-5p, hsa-miR-20b-5p, hsa-miR-183-5p, hsa-miR-18a-3p, hsa-miR-18b-5p, hsa-miR-193a-5p, hsa-miR-196a-5p, hsa-miR-203a, hsa-miR-211-5p, hsa-miR-205-5p, hsa-miR-210-3p, hsa-miR-218-5p, hsa-miR-23b-3p, hsa-miR-29c-3p	ACVR1,ACVR1B,ACVR2A,AKT3,ARAF,BAMBI,BCL2,BMPR2,CACNA2D1,Calm1 (includes others),CASP3,CCN2,CCND1,CDC42,CEBPB,COL1A1,COL1A2,COL3A1,COL5A3,CREB1,CSNK1D,CTNNB1,CXCL8,EZH2,FGF2,FGFR1,FOS,FOXO1,GNAI2,HIF1A,IKBKB,IL1RN,IRS2,ITGA2,ITGA5,ITGB3,ITGB4,JAK1,JAK2,JUN,KRAS,LRP1,MAP2K1,MAP2K4,MAP2K7,MAPK11,MAPK3,MTOR,MYC,MYD88,NRAS,PDCD4,PDGFA,PDGFB,PIK3C2A,PIK3R1,PIK3R3,PLCG1,PPARG,PRKCA,PRKCE,PTEN,RAC1,RAF1,…	3.98e-37	0.15	hsa-miR-126-3p, hsa-miR-301a-3p, hsa-miR-133a-3p, hsa-miR-146a-5p, hsa-miR-181c-5p, hsa-miR-185-3p, hsa-miR-199b-3p, hsa-miR-199a-5p, hsa-miR-221-3p, hsa-miR-223-3p, hsa-miR-23a-3p, hsa-miR-24-3p, hsa-miR-26b-5p, hsa-miR-27b-3p, hsa-miR-30e-3p, hsa-miR-30d-5p, hsa-miR-326, hsa-miR-335-3p, hsa-miR-338-3p, hsa-miR-487b-3p, hsa-miR-494-3p, hsa-miR-1271-5p	ACVR1,ACVR1B,BCL2,CCN2,CCND1,CD40,Cdc42,CDKN1B,CHUK,COL1A1,COL1A2,CREB1,CXCL8,DIRAS3,EZH2,FOS,FOXO1,GNAI2,HIF1A,ICAM1,IL1F10,IL1R1,IL1RAP,IL1RAPL2,IL1RL2,IL36A,IL36B,IL36G,IL36RN,IL37,IRAK1,IRAK2,ITGA2,JUN,KRAS,MAP2K4,MAPK14,MMP1,MMP13,MTOR,MYC,PDGFA,PDGFB,PDGFRA,PIK3C2A,PIK3R1,PIK3R2,PPARG,PTEN,RHOA,RHOB,SMAD3,SMAD4,SMO,SOD2,STAT3,TGFBR1,TGFBR2,TLR4,TRAF6,VCAM1,VEGFA,WNT5A
Pancreatic Adenocarcinoma Signaling	1.26e-30	0.365	hsa-let-7d-5p, hsa-miR-206, hsa-miR-101-3p, hsa-miR-107, hsa-miR-122-5p, hsa-miR-125b-5p, hsa-miR-141-3p, hsa-miR-150-5p, hsa-miR-153-3p, hsa-miR-15a-5p, hsa-miR-20b-5p, hsa-miR-18a-3p, hsa-miR-18b-5p, hsa-miR-193a-5p, hsa-miR-203a, hsa-miR-211-5p, hsa-miR-205-5p, hsa-miR-210-3p, hsa-miR-218-5p, hsa-miR-23b-3p, hsa-miR-29c-3p	ABL1,AKT3,BCL2,BCL2L1,CASP9,CCND1,CCNE1,CCNE2,CDC42,CDKN1A,CDKN2A,E2F1,E2F2,E2F3,E2F5,EGFR,ERBB2,GRB2,HDAC1,HDAC4,HMOX1,JAK1,JAK2,KRAS,MAP2K1,MAP2K4,MAPK3,MMP9,NOTCH1,PIK3C2A,PIK3R1,PIK3R3,PTGS2,RAC1,RAF1,RB1,RBL2,SMAD3,SMAD4,STAT3,TGFB2,TGFB3,TGFBR1,TGFBR2,TP53,VEGFA	1e-21	0.222	hsa-miR-224-5p, hsa-miR-126-3p, hsa-miR-301a-3p, hsa-miR-146a-5p, hsa-miR-181c-5p, hsa-miR-199b-3p, hsa-miR-221-3p, hsa-miR-223-3p, hsa-miR-23a-3p, hsa-miR-24-3p, hsa-miR-26b-5p, hsa-miR-27b-3p, hsa-miR-30e-3p, hsa-miR-30d-5p, hsa-miR-330-3p, hsa-miR-331-3p, hsa-miR-335-3p, hsa-miR-338-3p, hsa-miR-487b-3p, hsa-miR-491-5p, hsa-miR-494-3p, hsa-miR-548j-5p	BCL2,BCL2L1,CCND1,CDK4,CDKN1B,CDKN2A,E2F1,E2F2,ERBB2,GRB2,HMOX1,KRAS,MAP2K4,NOTCH1,PA2G4,PIK3C2A,PIK3R1,PIK3R2,PTGS2,RB1,SMAD3,SMAD4,STAT1,STAT3,TGFBR1,TGFBR2,TP53,VEGFA
Senescence Pathway	1e-28	0.222	hsa-let-7d-5p, hsa-miR-206, hsa-miR-100-5p, hsa-miR-101-3p, hsa-miR-107, hsa-miR-10b-5p, hsa-miR-122-5p, hsa-miR-125b-5p, hsa-miR-141-3p, hsa-miR-150-5p, hsa-miR-15a-5p, hsa-miR-20b-5p, hsa-miR-18a-3p, hsa-miR-18b-5p, hsa-miR-193a-5p, hsa-miR-196a-5p, hsa-miR-211-5p, hsa-miR-205-5p, hsa-miR-210-3p, hsa-miR-218-5p, hsa-miR-23b-3p, hsa-miR-29c-3p	ACVR1,ACVR1B,ACVR2A,AKT3,ANAPC1,ARAF,ASXL2,BMPR2,CACNA2D1,Calm1 (includes others),CBX7,CCND1,CCND3,CCNE1,CCNE2,CDC25A,CDC25B,CDK6,CDKN1A,CDKN2A,CEBPB,CHEK1,CXCL8,DMTF1,E2F1,E2F2,E2F3,E2F5,EIF4E,EZH2,HBP1,IKBKB,JUN,KRAS,MAP2K1,MAP2K4,MAP2K7,MAPK3,MAPKAPK2,MTOR,NF1,NFATC1,NRAS,PCGF1,PIK3C2A,PIK3R1,PIK3R3,PPP2R5C,PPP3CA,PPP3R1,PTEN,PTPA,RAF1,RB1,RBL2,SIRT1,SMAD3,SMAD4,SMAD5,SQSTM1,TGFB2,TGFB3,TGFBR1…	7.94e-27	0.152	hsa-miR-224-5p, hsa-miR-126-3p, hsa-miR-301a-3p, hsa-miR-133a-3p, hsa-miR-146a-5p, hsa-miR-152-3p, hsa-miR-181c-5p, hsa-miR-199b-3p, hsa-miR-199a-5p, hsa-miR-221-3p, hsa-miR-23a-3p, hsa-miR-24-3p, hsa-miR-26b-5p, hsa-miR-27b-3p, hsa-miR-30e-3p, hsa-miR-30d-5p, hsa-miR-330-3p, hsa-miR-326, hsa-miR-335-3p, hsa-miR-338-3p, hsa-miR-382-5p, hsa-miR-487b-3p, hsa-miR-494-3p	ACVR1,ACVR1B,CAPN8,CCND1,CDK1,CDK4,CDK6,CDKN1B,CDKN2A,CHUK,CXCL8,E2F1,E2F2,ETS1,EZH2,FOXO3,IFNA1/IFNA13,IFNB1,JUN,KRAS,MAP2K4,MAPK14,MTOR,NFATC4,PIK3C2A,PIK3R1,PIK3R2,PPP2R2A,PPP3CA,PPP3R1,PTEN,PTPA,RB1,RPS6KA5,SIRT1,SMAD1,SMAD3,SMAD4,SMAD5,SOD2,TBK1,TGFBR1,TGFBR2,TP53,TRAF6
Regulation Of The Epithelial Mesenchymal Transition By Growth Factors Pathway	3.16e-27	0.271	hsa-let-7d-5p, hsa-miR-206, hsa-miR-100-5p, hsa-miR-122-5p, hsa-miR-125b-5p, hsa-miR-141-3p, hsa-miR-150-5p, hsa-miR-153-3p, hsa-miR-15a-5p, hsa-miR-20b-5p, hsa-miR-183-5p, hsa-miR-18a-3p, hsa-miR-215-5p, hsa-miR-193a-5p, hsa-miR-196a-5p, hsa-miR-211-5p, hsa-miR-205-5p, hsa-miR-210-3p, hsa-miR-218-5p, hsa-miR-23b-3p, hsa-miR-29c-3p	AKT3,ARAF,CDC42,EGFR,ERBB2,FGF16,FGF2,FGF7,FGFR1,FGFR3,FGFRL1,FOS,FOXO1,GRB2,HMGA2,ID2,IKBKB,IL6R,JAK1,JAK2,JUN,KRAS,MAP2K1,MAP2K4,MAP2K7,MAPK11,MAPK3,MET,MMP9,MTOR,NRAS,PDGFA,PDGFB,PIK3C2A,PIK3R1,PIK3R3,RAC1,RAF1,SHC1,SMAD3,SMAD4,STAT3,TGFB2,TGFB3,TGFBR1,TGFBR2,TNF,TNFSF9,VIM,YAP1,ZEB1,ZEB2	1.26e-18	0.156	hsa-miR-126-3p, hsa-miR-301a-3p, hsa-miR-133a-3p, hsa-miR-146a-5p, hsa-miR-181c-5p, hsa-miR-199b-3p, hsa-miR-199a-5p, hsa-miR-221-3p, hsa-miR-223-3p, hsa-miR-23a-3p, hsa-miR-24-3p, hsa-miR-26b-5p, hsa-miR-27b-3p, hsa-miR-30e-3p, hsa-miR-30d-5p, hsa-miR-326, hsa-miR-331-3p, hsa-miR-335-3p, hsa-miR-335-5p, hsa-miR-338-3p, hsa-miR-382-5p, hsa-miR-487b-3p, hsa-miR-494-3p, hsa-miR-548j-5p, hsa-miR-127…	CHUK,ERBB2,ETS1,FGF16,FOS,FOXO1,GRB2,IL6R,JUN,KRAS,LTB,MAP2K4,MAPK14,MET,MMP1,MTOR,PDGFA,PDGFB,PDGFRA,PIK3C2A,PIK3R1,PIK3R2,PTPN11,RHOA,SMAD3,SMAD4,STAT3,TGFBR1,TGFBR2,VIM
Glioblastoma Multiforme Signaling	5.01e-25	0.275	hsa-let-7d-5p, hsa-miR-206, hsa-miR-100-5p, hsa-miR-107, hsa-miR-10b-5p, hsa-miR-122-5p, hsa-miR-125b-5p, hsa-miR-141-3p, hsa-miR-150-5p, hsa-miR-153-3p, hsa-miR-15a-5p, hsa-miR-20b-5p, hsa-miR-182-5p, hsa-miR-183-5p, hsa-miR-18a-3p, hsa-miR-18b-5p, hsa-miR-193a-5p, hsa-miR-203a, hsa-miR-211-5p, hsa-miR-205-5p, hsa-miR-210-3p, hsa-miR-218-5p, hsa-miR-23b-3p, hsa-miR-29c-3p	AKT3,CCND1,CCND3,CCNE1,CCNE2,CDC42,CDK6,CDKN1A,CDKN2A,CTNNB1,E2F1,E2F2,E2F3,E2F5,EGFR,FOXO1,GRB2,IGF1,IGF1R,KRAS,MAP2K1,MAPK3,MTOR,MYC,NF1,NF2,NRAS,PDGFA,PDGFB,PIK3C2A,PIK3R1,PIK3R3,PLCG1,PTEN,RAC1,RAF1,RB1,RHOB,RHOG,RHOT1,SHC1,SMO,SRC,TP53,WNT1,WNT3A,WNT5A	5.01e-19	0.17	hsa-miR-224-5p, hsa-miR-126-3p, hsa-miR-133a-3p, hsa-miR-146a-5p, hsa-miR-181c-5p, hsa-miR-185-3p, hsa-miR-199b-3p, hsa-miR-221-3p, hsa-miR-223-3p, hsa-miR-23a-3p, hsa-miR-24-3p, hsa-miR-26b-5p, hsa-miR-27b-3p, hsa-miR-30e-3p, hsa-miR-30d-5p, hsa-miR-330-3p, hsa-miR-326, hsa-miR-335-3p, hsa-miR-338-3p, hsa-miR-494-3p, hsa-miR-1271-5p	CCND1,Cdc42,CDK4,CDK6,CDKN1B,CDKN2A,DIRAS3,E2F1,E2F2,FOXO1,GRB2,IGF1,IGF1R,KRAS,MTOR,MYC,PDGFA,PDGFB,PDGFRA,PIK3C2A,PIK3R1,PIK3R2,PTEN,RB1,RHOA,RHOB,SMO,TP53,WNT5A
Chronic Myeloid Leukemia Signaling	6.31e-24	0.346	hsa-let-7d-5p, hsa-miR-206, hsa-miR-107, hsa-miR-122-5p, hsa-miR-125b-5p, hsa-miR-141-3p, hsa-miR-15a-5p, hsa-miR-20b-5p, hsa-miR-18a-3p, hsa-miR-18b-5p, hsa-miR-193a-5p, hsa-miR-196a-5p, hsa-miR-203a, hsa-miR-211-5p, hsa-miR-210-3p, hsa-miR-218-5p, hsa-miR-23b-3p, hsa-miR-29c-3p	ABL1,AKT3,BCL2L1,CCND1,CCND3,CDK6,CDKN1A,CDKN2A,CRKL,CTBP2,E2F1,E2F2,E2F3,E2F5,GRB2,HDAC1,HDAC4,IKBKB,KRAS,MAP2K1,MAPK3,MYC,NRAS,PIK3C2A,PIK3R1,PIK3R3,RAF1,RB1,RBL2,SMAD3,SMAD4,STAT5B,TGFB2,TGFB3,TGFBR1,TGFBR2,TP53	6.31e-19	0.224	hsa-miR-224-5p, hsa-miR-126-3p, hsa-miR-301a-3p, hsa-miR-146a-5p, hsa-miR-181c-5p, hsa-miR-185-3p, hsa-miR-221-3p, hsa-miR-23a-3p, hsa-miR-24-3p, hsa-miR-26b-5p, hsa-miR-27b-3p, hsa-miR-30e-3p, hsa-miR-30d-5p, hsa-miR-330-3p, hsa-miR-335-3p, hsa-miR-335-5p, hsa-miR-338-3p, hsa-miR-491-5p	BCL2L1,CCND1,CDK4,CDK6,CDKN1B,CDKN2A,CHUK,CRKL,E2F1,E2F2,GRB2,KRAS,MYC,PA2G4,PIK3C2A,PIK3R1,PIK3R2,PTPN11,RB1,SMAD3,SMAD4,TGFBR1,TGFBR2,TP53
Glioma Signaling	2.51e-23	0.315	hsa-let-7d-5p, hsa-miR-206, hsa-miR-100-5p, hsa-miR-107, hsa-miR-10b-5p, hsa-miR-122-5p, hsa-miR-125b-5p, hsa-miR-150-5p, hsa-miR-15a-5p, hsa-miR-20b-5p, hsa-miR-182-5p, hsa-miR-18a-3p, hsa-miR-18b-5p, hsa-miR-193a-5p, hsa-miR-203a, hsa-miR-211-5p, hsa-miR-205-5p, hsa-miR-210-3p, hsa-miR-218-5p, hsa-miR-23b-3p, hsa-miR-29c-3p	ABL1,AKT3,Calm1 (includes others),CCND1,CCND3,CDK6,CDKN1A,CDKN2A,E2F1,E2F2,E2F3,E2F5,EGFR,GRB2,HDAC1,HDAC4,IDH1,IGF1,IGF1R,IGF2R,KRAS,MAP2K1,MAPK3,MTOR,NRAS,PDGFA,PDGFB,PIK3C2A,PIK3R1,PIK3R3,PLCG1,PRKCA,PRKCE,PTEN,RAF1,RB1,RBL2,SHC1,TP53	3.16e-15	0.177	hsa-miR-224-5p, hsa-miR-126-3p, hsa-miR-133a-3p, hsa-miR-146a-5p, hsa-miR-181c-5p, hsa-miR-199b-3p, hsa-miR-221-3p, hsa-miR-23a-3p, hsa-miR-24-3p, hsa-miR-26b-5p, hsa-miR-27b-3p, hsa-miR-30e-3p, hsa-miR-30d-5p, hsa-miR-330-3p, hsa-miR-335-3p, hsa-miR-338-3p, hsa-miR-494-3p	CCND1,CDK4,CDK6,CDKN2A,E2F1,E2F2,GRB2,IDH1,IGF1,IGF1R,KRAS,MTOR,PA2G4,PDGFA,PDGFB,PDGFRA,PIK3C2A,PIK3R1,PIK3R2,PTEN,RB1,TP53
Regulation of the Epithelial-Mesenchymal Transition Pathway	2.51e-22	0.241	hsa-let-7d-5p, hsa-miR-206, hsa-miR-100-5p, hsa-miR-122-5p, hsa-miR-125b-5p, hsa-miR-141-3p, hsa-miR-15a-5p, hsa-miR-20b-5p, hsa-miR-18a-3p, hsa-miR-18b-5p, hsa-miR-215-5p, hsa-miR-193a-5p, hsa-miR-211-5p, hsa-miR-205-5p, hsa-miR-210-3p, hsa-miR-218-5p, hsa-miR-23b-3p, hsa-miR-29c-3p	ADAM17,AKT3,ARAF,CTNNB1,EGFR,FGF16,FGF2,FGF7,FGFR1,FGFR3,FGFRL1,GRB2,HIF1A,HMGA2,ID2,JAG1,JAK1,JAK2,KRAS,MAP2K1,MAP2K4,MAP2K7,MAPK3,MET,MMP9,NOTCH1,NOTCH2,NOTCH3,NRAS,PIK3C2A,PIK3R1,PIK3R3,PSEN2,RAF1,SMAD3,SMAD4,SMO,STAT3,TGFB2,TGFB3,TGFBR1,TGFBR2,WNT1,WNT3A,WNT5A,ZEB1,ZEB2	2.95e-10	0.108	hsa-miR-126-3p, hsa-miR-301a-3p, hsa-miR-133a-3p, hsa-miR-181c-5p, hsa-miR-199b-3p, hsa-miR-199a-5p, hsa-miR-221-3p, hsa-miR-223-3p, hsa-miR-23a-3p, hsa-miR-24-3p, hsa-miR-26b-5p, hsa-miR-27b-3p, hsa-miR-30e-3p, hsa-miR-30d-5p, hsa-miR-326, hsa-miR-335-3p, hsa-miR-335-5p, hsa-miR-338-3p, hsa-miR-487b-3p, hsa-miR-494-3p	ETS1,FGF16,GRB2,HIF1A,KRAS,MAP2K4,MET,NOTCH1,NOTCH4,PIK3C2A,PIK3R1,PIK3R2,PTPN11,RHOA,SMAD3,SMAD4,SMO,STAT3,TGFBR1,TGFBR2,WNT5A
HER-2 Signaling in Breast Cancer	7.94e-22	0.22	hsa-let-7d-5p, hsa-miR-206, hsa-miR-100-5p, hsa-miR-101-3p, hsa-miR-107, hsa-miR-10b-5p, hsa-miR-122-5p, hsa-miR-125b-5p, hsa-miR-153-3p, hsa-miR-15a-5p, hsa-miR-20b-5p, hsa-miR-183-5p, hsa-miR-18a-3p, hsa-miR-18b-5p, hsa-miR-193a-5p, hsa-miR-196a-5p, hsa-miR-203a, hsa-miR-211-5p, hsa-miR-205-5p, hsa-miR-218-5p, hsa-miR-23b-3p, hsa-miR-29c-3p	AKT3,ARAF,ARF3,ARF4,BCL2L11,CASP3,CASP6,CASP7,CASP9,CCND1,CCNE1,CCNE2,CDC42,CDKN1A,DDX19B,EGFR,ERBB2,ERBB3,FOS,FOXO1,GRB2,IKBKB,ITGB3,ITGB4,JUN,KRAS,MAP2K1,MAPK3,MTOR,MYC,NRAS,PIK3C2A,PIK3R1,PIK3R3,PLCG1,POM121/POM121C,PRKCA,PRKCE,PTEN,PTGS2,RAF1,RB1,RBL2,RPTOR,SMAD3,SMAD4,SP1,SRC,STAT3,TP53	5.01e-13	0.115	hsa-miR-224-5p, hsa-miR-126-3p, hsa-miR-301a-3p, hsa-miR-146a-5p, hsa-miR-181c-5p, hsa-miR-185-3p, hsa-miR-199b-3p, hsa-miR-199a-5p, hsa-miR-221-3p, hsa-miR-223-3p, hsa-miR-23a-3p, hsa-miR-24-3p, hsa-miR-26b-5p, hsa-miR-27b-3p, hsa-miR-30e-3p, hsa-miR-30d-5p, hsa-miR-326, hsa-miR-331-3p, hsa-miR-338-3p, hsa-miR-494-3p, hsa-miR-548j-5p, hsa-miR-1271-5p	BCL2L11,CCND1,CDK4,CDKN1B,CHUK,COX4I2,ERBB2,ETS1,FOS,FOXO1,FOXO3,GRB2,JUN,KRAS,MTOR,MYC,PIK3C2A,PIK3R1,PIK3R2,PTEN,PTGS2,RB1,SMAD3,SMAD4,STAT3,TP53
Tumor Microenvironment Pathway	2e-21	0.246	hsa-let-7d-5p, hsa-miR-206, hsa-miR-100-5p, hsa-miR-101-3p, hsa-miR-122-5p, hsa-miR-141-3p, hsa-miR-150-5p, hsa-miR-153-3p, hsa-miR-15a-5p, hsa-miR-20b-5p, hsa-miR-183-5p, hsa-miR-18a-3p, hsa-miR-18b-5p, hsa-miR-193a-5p, hsa-miR-211-5p, hsa-miR-205-5p, hsa-miR-218-5p, hsa-miR-23b-3p, hsa-miR-29c-3p	AKT3,ARAF,BCL2,CCND1,COL1A1,COL1A2,COL3A1,CXCL12,CXCL8,FGF16,FGF2,FGF7,FOS,FOXO1,HIF1A,IGF1,IL10,IL6R,ITGA5,ITGB3,JAK2,JUN,KRAS,MAP2K1,MAPK3,MMP3,MMP9,MYC,NRAS,PDGFA,PDGFB,PIK3C2A,PIK3R1,PIK3R3,PLAU,PTGS2,RAC1,RAF1,SLC1A4,STAT3,TGFB2,TGFB3,TNF,VEGFA	5.01e-26	0.201	hsa-miR-126-3p, hsa-miR-301a-3p, hsa-miR-146a-5p, hsa-miR-181c-5p, hsa-miR-185-3p, hsa-miR-199b-3p, hsa-miR-199a-5p, hsa-miR-221-3p, hsa-miR-223-3p, hsa-miR-23a-3p, hsa-miR-24-3p, hsa-miR-26b-5p, hsa-miR-27b-3p, hsa-miR-30e-3p, hsa-miR-30d-5p, hsa-miR-328-3p, hsa-miR-335-3p, hsa-miR-338-3p, hsa-miR-494-3p, hsa-miR-1271-5p	BCL2,CCND1,CD44,COL1A1,COL1A2,CSF1,CXCL12,CXCL8,CXCR4,FGF16,FN1,FOS,FOXO1,FOXO3,HIF1A,ICAM1,IGF1,IL10,IL6R,JUN,KRAS,MMP1,MMP13,MMP14,MMP16,MYC,NOS2,PDGFA,PDGFB,PIK3C2A,PIK3R1,PIK3R2,PLAU,PTGS2,STAT3,VEGFA
p53 Signaling	5.01e-21	0.337	hsa-let-7d-5p, hsa-miR-206, hsa-miR-10b-5p, hsa-miR-122-5p, hsa-miR-125b-5p, hsa-miR-141-3p, hsa-miR-153-3p, hsa-miR-15a-5p, hsa-miR-20b-5p, hsa-miR-18b-5p, hsa-miR-193a-5p, hsa-miR-203a, hsa-miR-205-5p, hsa-miR-218-5p, hsa-miR-23b-3p, hsa-miR-29c-3p	AKT3,APAF1,BBC3,BCL2,BCL2L1,BRCA1,CASP6,CCND1,CCNG1,CDKN1A,CDKN2A,CHEK1,CSNK1D,CTNNB1,E2F1,HDAC1,HIF1A,JUN,MED1,PERP,PIK3C2A,PIK3R1,PIK3R3,PTEN,RB1,SERPINB5,SERPINE2,SIRT1,THBS1,TNFRSF10B,TP53,TP63,WT1	6.31e-20	0.245	hsa-miR-224-5p, hsa-miR-126-3p, hsa-miR-146a-5p, hsa-miR-181c-5p, hsa-miR-199a-5p, hsa-miR-221-3p, hsa-miR-23a-3p, hsa-miR-24-3p, hsa-miR-26b-5p, hsa-miR-27b-3p, hsa-miR-30e-3p, hsa-miR-30d-5p, hsa-miR-330-3p, hsa-miR-338-3p, hsa-miR-491-5p, hsa-miR-494-3p, hsa-miR-574-3p	APAF1,BAX,BBC3,BCL2,BCL2L1,BRCA1,CCND1,CDK4,CDKN2A,E2F1,HIF1A,JUN,MAPK14,PIK3C2A,PIK3R1,PIK3R2,PMAIP1,PTEN,RB1,SIRT1,THBS1,TNFRSF10B,TP53,TP63
Prostate Cancer Signaling	5.01e-20	0.193	hsa-let-7d-5p, hsa-miR-206, hsa-miR-101-3p, hsa-miR-122-5p, hsa-miR-125b-5p, hsa-miR-141-3p, hsa-miR-150-5p, hsa-miR-15a-5p, hsa-miR-20b-5p, hsa-miR-182-5p, hsa-miR-18a-3p, hsa-miR-193a-5p, hsa-miR-203a, hsa-miR-211-5p, hsa-miR-205-5p, hsa-miR-218-5p, hsa-miR-23b-3p, hsa-miR-29c-3p	ADCY6,AKT3,BCL2L1,CASP3,CASP9,CCND1,CDC42,CTNNB1,EGFR,FOS,GNAI2,GRB2,IFNG,IL6R,JAK1,JAK2,JUN,KRAS,LRP1,MAP2K1,MAP2K4,MAPK3,MMP3,MMP9,MSH2,MYC,NRAS,PIK3C2A,PIK3R1,PIK3R3,PTGS2,RAC1,RHOB,RHOG,RHOT1,SMAD3,SMAD4,SMO,SRC,STAT3,TGFB2,TGFB3,TGFBR1,TGFBR2,TLR4,TLR7,TNF,TP53,VEGFA,WNT1,WNT3A,WNT5A	1.26e-23	0.149	hsa-miR-224-5p, hsa-miR-126-3p, hsa-miR-301a-3p, hsa-miR-133a-3p, hsa-miR-146a-5p, hsa-miR-181c-5p, hsa-miR-185-3p, hsa-miR-199b-3p, hsa-miR-221-3p, hsa-miR-223-3p, hsa-miR-23a-3p, hsa-miR-24-3p, hsa-miR-26b-5p, hsa-miR-27b-3p, hsa-miR-30e-3p, hsa-miR-30d-5p, hsa-miR-134-5p, hsa-miR-326, hsa-miR-335-3p, hsa-miR-338-3p, hsa-miR-487b-3p, hsa-miR-491-5p, hsa-miR-1271-5p	ADCY6,BAX,BCL2L1,CCND1,Cdc42,DIRAS3,FOS,GNAI2,GNAO1,GRB2,IL6R,JUN,KRAS,MAP2K4,MMP1,MMP13,MMP14,MMP16,MYC,NOS2,PIK3C2A,PIK3R1,PIK3R2,PTGS2,RHOA,RHOB,SMAD3,SMAD4,SMO,STAT1,STAT3,TGFBR1,TGFBR2,TLR1,TLR10,TLR4,TLR9,TP53,VEGFA,WNT5A
Colorectal Cancer Metastasis Signaling	5.01e-20	0.304	hsa-let-7d-5p, hsa-miR-206, hsa-miR-100-5p, hsa-miR-107, hsa-miR-10b-5p, hsa-miR-122-5p, hsa-miR-125b-5p, hsa-miR-6780a-5p, hsa-miR-141-3p, hsa-miR-153-3p, hsa-miR-15a-5p, hsa-miR-20b-5p, hsa-miR-183-5p, hsa-miR-18a-3p, hsa-miR-18b-5p, hsa-miR-193a-5p, hsa-miR-203a, hsa-miR-205-5p, hsa-miR-210-3p, hsa-miR-218-5p, hsa-miR-23b-3p, hsa-miR-29c-3p	ABL1,AKT3,AR,BCL2,CASP9,CCND1,CCNE1,CCNE2,CDKN1A,CREB1,CTNNB1,E2F1,E2F2,E2F3,E2F5,FOXO1,GRB2,HDAC1,HDAC4,HSP90B1,KRAS,MAP2K1,MAPK3,MTOR,NRAS,PDPK1,PIK3C2A,PIK3R1,PIK3R3,PTEN,RAF1,RB1,RBL2,TP53	6.31e-14	0.179	hsa-miR-224-5p, hsa-miR-126-3p, hsa-miR-146a-5p, hsa-miR-181c-5p, hsa-miR-199b-3p, hsa-miR-221-3p, hsa-miR-223-5p, hsa-miR-23a-3p, hsa-miR-24-3p, hsa-miR-26b-5p, hsa-miR-27b-3p, hsa-miR-28-3p, hsa-miR-30e-3p, hsa-miR-30d-5p, hsa-miR-330-3p, hsa-miR-338-3p, hsa-miR-491-5p, hsa-miR-494-3p, hsa-miR-1271-5p	AR,BCL2,CCND1,CDKN1B,CHUK,CREB1,E2F1,E2F2,FOXO1,GRB2,KRAS,MTOR,PA2G4,PDPK1,PIK3C2A,PIK3R1,PIK3R2,PTEN,RB1,TP53
Cardiac Hypertrophy Signaling (Enhanced)	2.51e-19	0.139	hsa-let-7d-5p, hsa-miR-206, hsa-miR-100-5p, hsa-miR-101-3p, hsa-miR-10b-5p, hsa-miR-122-5p, hsa-miR-125b-5p, hsa-miR-141-3p, hsa-miR-144-3p, hsa-miR-15a-5p, hsa-miR-20b-5p, hsa-miR-182-5p, hsa-miR-18a-3p, hsa-miR-193a-5p, hsa-miR-196a-5p, hsa-miR-203a, hsa-miR-211-5p, hsa-miR-205-5p, hsa-miR-210-3p, hsa-miR-218-5p, hsa-miR-23b-3p, hsa-miR-29c-3p	ACVR1,ACVR1B,ACVR2A,ADCY6,AKT3,ATF6,ATP2A2,BMPR2,CACNA2D1,Calm1 (includes others),CTNNB1,CXCL8,EIF4E,ENPP6,FGF16,FGF2,FGF7,FGFR1,FGFR3,FGFRL1,GNAI2,HAND2,HDAC1,HDAC4,IFNG,IGF1,IGF1R,IKBKB,IL2RG,IL6R,INPP5F,ITGA2,ITGA5,ITGB3,ITGB4,JAK2,JUN,KRAS,MAP2K1,MAP2K4,MAP2K7,MAP3K12,MAPK11,MAPK3,MAPKAPK2,MEF2A,MEF2D,MKNK1,MKNK2,MTOR,MYC,NFATC1,NRAS,PIK3C2A,PIK3R1,PIK3R3,PLCG1,PPP3CA,PPP3R1,PRKCA,PRKCE,PTEN,…	2.51e-16	0.0836	hsa-miR-126-3p, hsa-miR-133a-3p, hsa-miR-146a-5p, hsa-miR-152-3p, hsa-miR-181c-5p, hsa-miR-185-3p, hsa-miR-199b-3p, hsa-miR-221-3p, hsa-miR-223-3p, hsa-miR-23a-3p, hsa-miR-24-3p, hsa-miR-26b-5p, hsa-miR-27b-3p, hsa-miR-30e-3p, hsa-miR-30d-5p, hsa-miR-326, hsa-miR-335-3p, hsa-miR-335-5p, hsa-miR-338-3p, hsa-miR-370-3p, hsa-miR-487b-3p, hsa-miR-494-3p, hsa-miR-1271-5p	ACVR1,ACVR1B,ADCY6,ATP2A2,CHUK,CXCL8,FGF16,GNAI2,IGF1,IGF1R,IL12RB2,IL1F10,IL1R1,IL1RL2,IL36A,IL36B,IL36G,IL37,IL6R,ITGA2,JUN,KRAS,LTB,MAP2K4,MAP3K8,MAPK14,MEF2C,MTOR,MYC,NFATC4,PIK3C2A,PIK3R1,PIK3R2,PPP3CA,PPP3R1,PTEN,PTGS2,RHOA,RPS6KA5,SMO,SRF,STAT3,TGFBR1,TGFBR2,WNT5A
PTEN Signaling	3.98e-19	0.134	hsa-let-7d-5p, hsa-miR-206, hsa-miR-101-3p, hsa-miR-122-5p, hsa-miR-125b-5p, hsa-miR-6780a-5p, hsa-miR-141-3p, hsa-miR-153-3p, hsa-miR-15a-5p, hsa-miR-20b-5p, hsa-miR-182-5p, hsa-miR-18a-3p, hsa-miR-18b-5p, hsa-miR-193a-5p, hsa-miR-196a-5p, hsa-miR-203a, hsa-miR-211-5p, hsa-miR-205-5p, hsa-miR-210-3p, hsa-miR-218-5p, hsa-miR-23b-3p, hsa-miR-29c-3p	AKT3,ANXA1,AR,ARID1A,ARID2,BCL2,BCL2L1,BCL2L11,BRCA1,CDKN1A,CDKN1C,CREB1,CXCL8,DCAF6,EGFR,ESR1,FOS,GJA1,GRB2,GTF2E1,GTF2H1,H3-3A/H3-3B,HSP90B1,HSPA1A/HSPA1B,IFNG,IGF1,IKBKB,IL10,IL1RN,IL2RG,IL6R,JAK1,JAK2,JUN,KRAS,KRT19,KRT5,KRT7,KRT85,MAP2K1,MAP2K4,MAP2K7,MAPK11,MAPK3,MED1,MMP3,MMP9,MYC,NCOA3,NFATC1,NRAS,PIK3C2A,PIK3R1,PIK3R3,PLAU,POLR2C,POLR2K,PPARG,PPP3CA,PPP3R1,PTGS2,RAC1,RAF1,RARG,SDHD,SHC1,…	3.16e-22	0.0947	hsa-miR-126-3p, hsa-miR-301a-3p, hsa-miR-133a-3p, hsa-miR-146a-5p, hsa-miR-152-3p, hsa-miR-181c-5p, hsa-miR-185-3p, hsa-miR-199b-3p, hsa-miR-221-3p, hsa-miR-223-3p, hsa-miR-223-5p, hsa-miR-23a-3p, hsa-miR-24-3p, hsa-miR-26b-5p, hsa-miR-27b-3p, hsa-miR-28-3p, hsa-miR-30e-3p, hsa-miR-30d-5p, hsa-miR-335-3p, hsa-miR-338-3p, hsa-miR-487b-3p, hsa-miR-491-5p	AR,BCL2,BCL2L1,BCL2L11,BRCA1,CDKN1C,CHUK,CREB1,CXCL8,DUSP1,ESR1,FOS,FOXO3,GRB2,ICAM1,IFNA1/IFNA13,IFNB1,IGF1,IL10,IL12RB2,IL1R1,IL1RL2,IL6R,JUN,KRAS,KRT7,KRT85,MAP2K4,MAPK14,MMP1,MMP13,MYC,NFATC4,NOS2,PIK3C2A,PIK3R1,PIK3R2,PLA2G4B,PLAU,PPARG,PPP3CA,PPP3R1,PTGS2,RPS6KA5,RXRA,SMAD3,SMAD4,STAT1,STAT3,TGFBR1,TGFBR2,TRA,TRAF6,UBE2I,VCAM1
Glucocorticoid Receptor Signaling	3.98e-19	0.253	hsa-let-7d-5p, hsa-miR-206, hsa-miR-100-5p, hsa-miR-10b-5p, hsa-miR-122-5p, hsa-miR-125b-5p, hsa-miR-141-3p, hsa-miR-153-3p, hsa-miR-15a-5p, hsa-miR-20b-5p, hsa-miR-182-5p, hsa-miR-183-5p, hsa-miR-18a-3p, hsa-miR-18b-5p, hsa-miR-193a-5p, hsa-miR-196a-5p, hsa-miR-211-5p, hsa-miR-205-5p, hsa-miR-218-5p, hsa-miR-23b-3p, hsa-miR-29c-3p	AKT3,BCL2,BCL2L1,BCL2L11,BMPR1B,BMPR2,CASP3,CASP9,CCND1,CDC42,CDKN1A,EGFR,FGFR1,FGFR3,FOXO1,GRB2,IGF1R,IGF2R,IKBKB,INPP5F,INPPL1,ITGA2,ITGA5,ITGB3,ITGB4,KRAS,MAP2K1,MAPK3,NRAS,PDPK1,PIK3R1,PIK3R3,PTEN,RAC1,RAF1,SHC1,TGFBR1,TGFBR2	1.58e-11	0.133	hsa-miR-126-3p, hsa-miR-133a-3p, hsa-miR-146a-5p, hsa-miR-181c-5p, hsa-miR-221-3p, hsa-miR-23a-3p, hsa-miR-26b-5p, hsa-miR-27b-3p, hsa-miR-30d-5p, hsa-miR-335-3p, hsa-miR-338-3p, hsa-miR-485-3p, hsa-miR-491-5p, hsa-miR-494-3p, hsa-miR-625-5p, hsa-miR-1271-5p	BCL2,BCL2L1,BCL2L11,CCND1,CDKN1B,CHUK,FOXO1,FOXO3,GRB2,IGF1R,ITGA2,KRAS,NTRK3,PDGFRA,PDPK1,PIK3R1,PIK3R2,PTEN,TGFBR1,TGFBR2
Osteoarthritis Pathway	6.31e-19	0.201	hsa-let-7d-5p, hsa-miR-206, hsa-miR-100-5p, hsa-miR-101-3p, hsa-miR-125b-5p, hsa-miR-141-3p, hsa-miR-150-5p, hsa-miR-15a-5p, hsa-miR-20b-5p, hsa-miR-18b-5p, hsa-miR-193a-5p, hsa-miR-196a-5p, hsa-miR-203a, hsa-miR-211-5p, hsa-miR-205-5p, hsa-miR-218-5p, hsa-miR-23b-3p, hsa-miR-29c-3p	ANXA2,BMPR2,CASP3,CASP6,CASP7,CASP9,CEBPB,CREB1,CTNNB1,CXCL8,DLX5,FGF2,FGFR1,FGFR3,HDAC4,HES1,HIF1A,ITGA2,ITGA5,ITGB3,ITGB4,JAG1,LRP1,MMP3,MMP9,MTOR,NOTCH1,PPARG,PTGS2,RAC1,RUNX2,S100A9,SDC4,SIRT1,SMAD3,SMAD4,SMAD5,SMO,SP1,SPHK1,TGFBR1,TGFBR2,TIMP3,TLR4,TNF,VEGFA,WNT3A	6.31e-20	0.145	hsa-miR-126-3p, hsa-miR-301a-3p, hsa-miR-133a-3p, hsa-miR-146a-5p, hsa-miR-181c-5p, hsa-miR-199b-3p, hsa-miR-199a-5p, hsa-miR-221-3p, hsa-miR-223-3p, hsa-miR-23a-3p, hsa-miR-24-3p, hsa-miR-26b-5p, hsa-miR-27b-3p, hsa-miR-30d-5p, hsa-miR-326, hsa-miR-335-3p, hsa-miR-338-3p	CHUK,CREB1,CXCL8,DDIT4,FADD,FN1,FOXO3,HES1,HIF1A,IL1R1,IL1RAP,IL1RAPL2,IL1RL2,ITGA2,MEF2C,MMP1,MMP13,MTOR,NOS2,NOTCH1,PPARG,PTGS2,RUNX2,SIRT1,SMAD1,SMAD3,SMAD4,SMAD5,SMO,TGFBR1,TGFBR2,TIMP3,TLR4,VEGFA
Non-Small Cell Lung Cancer Signaling	1.58e-18	0.319	hsa-let-7d-5p, hsa-miR-206, hsa-miR-107, hsa-miR-122-5p, hsa-miR-125b-5p, hsa-miR-15a-5p, hsa-miR-20b-5p, hsa-miR-18a-3p, hsa-miR-18b-5p, hsa-miR-193a-5p, hsa-miR-203a, hsa-miR-210-3p, hsa-miR-218-5p, hsa-miR-29c-3p	ABL1,AKT3,CASP9,CCND1,CCND3,CDK6,CDKN2A,E2F1,E2F2,E2F3,E2F5,EGFR,ERBB2,GRB2,HDAC1,HDAC4,KRAS,MAP2K1,MAPK3,NRAS,PDPK1,PIK3C2A,PIK3R1,PIK3R3,PLCG1,PRKCA,RAF1,RB1,RBL2,TP53	3.16e-13	0.191	hsa-miR-224-5p, hsa-miR-126-3p, hsa-miR-146a-5p, hsa-miR-181c-5p, hsa-miR-221-3p, hsa-miR-24-3p, hsa-miR-26b-5p, hsa-miR-27b-3p, hsa-miR-30e-3p, hsa-miR-30d-5p, hsa-miR-330-3p, hsa-miR-331-3p, hsa-miR-338-3p, hsa-miR-548j-5p	CCND1,CDK4,CDK6,CDKN2A,E2F1,E2F2,ERBB2,FOXO3,GRB2,KRAS,PA2G4,PDPK1,PIK3C2A,PIK3R1,PIK3R2,RB1,RXRA,TP53
Cell Cycle: G1/S Checkpoint Regulation	2e-18	0.382	hsa-let-7d-5p, hsa-miR-206, hsa-miR-107, hsa-miR-125b-5p, hsa-miR-141-3p, hsa-miR-153-3p, hsa-miR-15a-5p, hsa-miR-20b-5p, hsa-miR-183-5p, hsa-miR-18b-5p, hsa-miR-203a, hsa-miR-210-3p, hsa-miR-218-5p, hsa-miR-23b-3p, hsa-miR-29c-3p	ABL1,BMI1,BTRC,CCND1,CCND3,CCNE1,CCNE2,CDC25A,CDK6,CDKN1A,CDKN2A,E2F1,E2F2,E2F3,E2F5,FOXO1,HDAC1,HDAC4,MYC,RB1,RBL2,SMAD3,SMAD4,TGFB2,TGFB3,TP53	5.01e-11	0.206	hsa-miR-224-5p, hsa-miR-301a-3p, hsa-miR-146a-5p, hsa-miR-181c-5p, hsa-miR-185-3p, hsa-miR-221-3p, hsa-miR-23a-3p, hsa-miR-24-3p, hsa-miR-26b-5p, hsa-miR-27b-3p, hsa-miR-30e-3p, hsa-miR-30d-5p, hsa-miR-330-3p, hsa-miR-338-3p, hsa-miR-1271-5p	CCND1,CDK4,CDK6,CDKN1B,CDKN2A,E2F1,E2F2,FOXO1,MYC,PA2G4,RB1,SMAD3,SMAD4,TP53
Role of Macrophages, Fibroblasts and Endothelial Cells in Rheumatoid Arthritis	2.51e-18	0.169	hsa-let-7d-5p, hsa-miR-206, hsa-miR-122-5p, hsa-miR-125b-5p, hsa-miR-141-3p, hsa-miR-150-5p, hsa-miR-15a-5p, hsa-miR-20b-5p, hsa-miR-18a-3p, hsa-miR-193a-5p, hsa-miR-196a-5p, hsa-miR-203a, hsa-miR-211-5p, hsa-miR-205-5p, hsa-miR-218-5p, hsa-miR-23b-3p, hsa-miR-29c-3p	AKT3,Calm1 (includes others),CCND1,CEBPB,CEBPG,CREB1,CSNK1D,CTNNB1,CXCL12,CXCL8,FGF2,FOS,IKBKB,IL10,IL1RN,IL6R,JAK2,JUN,KRAS,LRP1,MAP2K1,MAP2K4,MAP2K7,MAPK3,MAPKAPK2,MIF,MMP3,MYC,MYD88,NFATC1,NRAS,PDGFA,PDGFB,PIK3C2A,PIK3R1,PIK3R3,PLCG1,PPP3CA,PPP3R1,PRKCA,PRKCE,RAC1,RAF1,RYK,SMO,SOCS3,SRC,STAT3,TLR4,TLR7,TNF,VEGFA,WNT1,WNT3A,WNT5A	3.98e-34	0.166	hsa-miR-126-3p, hsa-miR-301a-3p, hsa-miR-133a-3p, hsa-miR-146a-5p, hsa-miR-181c-5p, hsa-miR-185-3p, hsa-miR-199b-3p, hsa-miR-221-3p, hsa-miR-223-3p, hsa-miR-23a-3p, hsa-miR-24-3p, hsa-miR-27b-3p, hsa-miR-30e-3p, hsa-miR-30d-5p, hsa-miR-134-5p, hsa-miR-326, hsa-miR-335-3p, hsa-miR-338-3p, hsa-miR-487b-3p, hsa-miR-1271-5p	CCND1,CHUK,CREB1,CSF1,CXCL12,CXCL8,FN1,FOS,GNAO1,ICAM1,IL10,IL1F10,IL1R1,IL1RAP,IL1RAPL2,IL1RL2,IL36A,IL36B,IL36G,IL36RN,IL37,IL6R,IRAK1,IRAK2,JUN,KRAS,LTB,MAP2K4,MAPK14,MMP1,MMP13,MYC,NFATC4,NLK,NOS2,PDGFA,PDGFB,PIK3C2A,PIK3R1,PIK3R2,PPP3CA,PPP3R1,RHOA,RYK,SMO,STAT3,TLR1,TLR10,TLR4,TLR9,TRAF6,VCAM1,VEGFA,WNT5A
Autophagy	3.16e-18	0.207	hsa-let-7d-5p, hsa-miR-206, hsa-miR-100-5p, hsa-miR-10b-5p, hsa-miR-122-5p, hsa-miR-125b-5p, hsa-miR-141-3p, hsa-miR-150-5p, hsa-miR-153-3p, hsa-miR-15a-5p, hsa-miR-20b-5p, hsa-miR-183-5p, hsa-miR-18b-5p, hsa-miR-193a-5p, hsa-miR-203a, hsa-miR-205-5p, hsa-miR-218-5p, hsa-miR-23b-3p, hsa-miR-29c-3p	AKT3,ATG9A,BCL2,BECN1,Calm1 (includes others),CREB1,E2F1,FGF2,FOS,FOXO1,HIF1A,IGF1,IRS1,IRS2,JUN,MAP2K1,MAP2K4,MAP2K7,MAPK3,MTOR,MYC,MYD88,PDGFB,PIK3C2A,PIK3R1,PIK3R3,PPM1D,PPP2R5C,PPP3CA,PPP3R1,PTEN,PTPA,RAF1,RPTOR,SIRT1,SLC3A2,SQSTM1,TGFB2,TLR4,TNF,TP53,UVRAG,VEGFA,VPS39	3.16e-19	0.15	hsa-miR-224-5p, hsa-miR-126-3p, hsa-miR-301a-3p, hsa-miR-133a-3p, hsa-miR-146a-5p, hsa-miR-181c-5p, hsa-miR-185-3p, hsa-miR-199b-3p, hsa-miR-199a-5p, hsa-miR-221-3p, hsa-miR-223-3p, hsa-miR-23a-3p, hsa-miR-24-3p, hsa-miR-26b-5p, hsa-miR-27b-3p, hsa-miR-30e-3p, hsa-miR-30d-5p, hsa-miR-330-3p, hsa-miR-335-3p, hsa-miR-338-3p, hsa-miR-487b-3p, hsa-miR-494-3p, hsa-miR-1271-5p	ATG2B,BCL2,BECN1,CDKN1B,CREB1,E2F1,FOS,FOXO1,FOXO3,HIF1A,IGF1,IRS1,JUN,MAP2K4,MTOR,MYC,PDGFB,PIK3C2A,PIK3R1,PIK3R2,PPP2R2A,PPP3CA,PPP3R1,PTEN,PTPA,RB1CC1,SIRT1,TBK1,TLR4,TP53,TRAF6,VEGFA
HIF1α Signaling	6.31e-18	0.207	hsa-let-7d-5p, hsa-miR-206, hsa-miR-100-5p, hsa-miR-122-5p, hsa-miR-125b-5p, hsa-miR-141-3p, hsa-miR-150-5p, hsa-miR-15a-5p, hsa-miR-20b-5p, hsa-miR-18a-3p, hsa-miR-18b-5p, hsa-miR-193a-5p, hsa-miR-203a, hsa-miR-211-5p, hsa-miR-205-5p, hsa-miR-218-5p, hsa-miR-23b-3p, hsa-miR-29c-3p	AKT3,ARAF,CDKN1A,EGLN2,EGLN3,EIF4E,FGF2,HIF1A,HK2,HMOX1,HSPA1A/HSPA1B,IGF1,IL6R,JUN,KRAS,MAP2K1,MAP2K4,MAP2K7,MAPK3,MET,MKNK1,MKNK2,MMP3,MMP9,MTOR,NRAS,PDGFB,PIK3C2A,PIK3R1,PIK3R3,PLCG1,PPP3CA,PPP3R1,PRKCA,PRKCE,RAC1,RAF1,RAN,STAT3,TGFB2,TP53,VEGFA,VIM	5.01e-13	0.12	hsa-miR-224-5p, hsa-miR-126-3p, hsa-miR-133a-3p, hsa-miR-146a-5p, hsa-miR-181c-5p, hsa-miR-199b-3p, hsa-miR-199a-5p, hsa-miR-221-3p, hsa-miR-223-3p, hsa-miR-23a-3p, hsa-miR-24-3p, hsa-miR-27b-3p, hsa-miR-30e-3p, hsa-miR-30d-5p, hsa-miR-335-3p, hsa-miR-338-3p, hsa-miR-382-5p, hsa-miR-487b-3p, hsa-miR-494-3p	HIF1A,HMOX1,IGF1,IL6R,JUN,KRAS,MAP2K4,MET,MMP1,MMP13,MMP14,MMP16,MTOR,NOS2,PDGFB,PIK3C2A,PIK3R1,PIK3R2,PKM,PPP3CA,PPP3R1,STAT3,TP53,VEGFA,VIM
PDGF Signaling	1.26e-17	0.326	hsa-let-7d-5p, hsa-miR-206, hsa-miR-107, hsa-miR-141-3p, hsa-miR-150-5p, hsa-miR-15a-5p, hsa-miR-20b-5p, hsa-miR-18a-3p, hsa-miR-193a-5p, hsa-miR-203a, hsa-miR-211-5p, hsa-miR-205-5p, hsa-miR-218-5p, hsa-miR-29c-3p	ABL1,ACP1,CRKL,FOS,GRB2,INPP5F,INPPL1,JAK1,JAK2,JUN,KRAS,MAP2K1,MAP2K4,MAPK3,MYC,NRAS,PDGFA,PDGFB,PIK3C2A,PIK3R1,PIK3R3,PLCG1,PRKCA,RAF1,SHC1,SPHK1,SRC,STAT3	7.94e-13	0.198	hsa-miR-126-3p, hsa-miR-133a-3p, hsa-miR-146a-5p, hsa-miR-181c-5p, hsa-miR-185-3p, hsa-miR-221-3p, hsa-miR-223-3p, hsa-miR-24-3p, hsa-miR-27b-3p, hsa-miR-30e-3p, hsa-miR-30d-5p, hsa-miR-335-3p, hsa-miR-335-5p, hsa-miR-338-3p, hsa-miR-487b-3p	CRKL,FOS,GRB2,JUN,KRAS,MAP2K4,MYC,PDGFA,PDGFB,PDGFRA,PIK3C2A,PIK3R1,PIK3R2,RASA1,SRF,STAT1,STAT3
Ovarian Cancer Signaling	2e-17	0.234	hsa-let-7d-5p, hsa-miR-206, hsa-miR-100-5p, hsa-miR-101-3p, hsa-miR-10b-5p, hsa-miR-122-5p, hsa-miR-125b-5p, hsa-miR-141-3p, hsa-miR-150-5p, hsa-miR-153-3p, hsa-miR-15a-5p, hsa-miR-20b-5p, hsa-miR-18a-3p, hsa-miR-18b-5p, hsa-miR-193a-5p, hsa-miR-203a, hsa-miR-211-5p, hsa-miR-205-5p, hsa-miR-210-3p, hsa-miR-218-5p, hsa-miR-23b-3p, hsa-miR-29c-3p	ABL1,AKT3,BCL2,BRCA1,CCND1,CDKN2A,CTNNB1,E2F1,E2F2,E2F3,E2F5,EGFR,GJA1,HDAC1,HDAC4,KRAS,MAP2K1,MAPK3,MMP9,MSH2,MTOR,NRAS,PIK3C2A,PIK3R1,PIK3R3,PTEN,PTGS2,RAF1,RB1,RBL2,SMO,SRC,TP53,VEGFA,WNT1,WNT3A,WNT5A	5.01e-12	0.133	hsa-miR-224-5p, hsa-miR-126-3p, hsa-miR-146a-5p, hsa-miR-181c-5p, hsa-miR-199b-3p, hsa-miR-221-3p, hsa-miR-23a-3p, hsa-miR-24-3p, hsa-miR-26b-5p, hsa-miR-30e-3p, hsa-miR-30d-5p, hsa-miR-328-3p, hsa-miR-330-3p, hsa-miR-326, hsa-miR-338-3p, hsa-miR-494-3p	BCL2,BRCA1,CCND1,CD44,CDK4,CDKN2A,E2F1,E2F2,KRAS,MTOR,PA2G4,PIK3C2A,PIK3R1,PIK3R2,PTEN,PTGS2,RB1,SMO,TP53,VEGFA,WNT5A
STAT3 Pathway	3.16e-17	0.252	hsa-let-7d-5p, hsa-miR-206, hsa-miR-100-5p, hsa-miR-122-5p, hsa-miR-125b-5p, hsa-miR-141-3p, hsa-miR-150-5p, hsa-miR-153-3p, hsa-miR-15a-5p, hsa-miR-20b-5p, hsa-miR-182-5p, hsa-miR-18a-3p, hsa-miR-18b-5p, hsa-miR-193a-5p, hsa-miR-203a, hsa-miR-211-5p, hsa-miR-205-5p, hsa-miR-218-5p, hsa-miR-23b-3p, hsa-miR-29c-3p	BCL2,BMPR1B,BMPR2,CDC25A,CDKN1A,EGFR,FGF2,FGFR1,FGFR3,IGF1,IGF1R,IGF2R,IL2RG,IL6R,JAK2,KRAS,MAP2K1,MAP2K4,MAP3K12,MAPK11,MAPK3,MYC,NRAS,PDGFB,PIAS3,RAC1,RAF1,SOCS3,SRC,STAT3,TGFB2,TGFBR1,TGFBR2,VEGFA	1.66e-10	0.133	hsa-miR-126-3p, hsa-miR-133a-3p, hsa-miR-146a-5p, hsa-miR-181c-5p, hsa-miR-185-3p, hsa-miR-223-3p, hsa-miR-23a-3p, hsa-miR-24-3p, hsa-miR-26b-5p, hsa-miR-27b-3p, hsa-miR-30d-5p, hsa-miR-335-3p, hsa-miR-338-3p, hsa-miR-485-3p, hsa-miR-487b-3p, hsa-miR-625-5p	BCL2,IGF1,IGF1R,IL12RB2,IL1R1,IL1RL2,IL6R,KRAS,MAP2K4,MAPK14,MYC,NTRK3,PDGFB,PDGFRA,STAT3,TGFBR1,TGFBR2,VEGFA
HOTAIR Regulatory Pathway	6.31e-17	0.227	hsa-let-7d-5p, hsa-miR-206, hsa-miR-101-3p, hsa-miR-107, hsa-miR-10b-5p, hsa-miR-122-5p, hsa-miR-125b-5p, hsa-miR-6780a-5p, hsa-miR-141-3p, hsa-miR-15a-5p, hsa-miR-20b-5p, hsa-miR-18b-5p, hsa-miR-193a-5p, hsa-miR-211-5p, hsa-miR-205-5p, hsa-miR-218-5p, hsa-miR-23b-3p, hsa-miR-29c-3p	AGO1,AGO2,AGO3,AGO4,AKT3,AR,CDKN1A,COL1A1,COL1A2,COL3A1,CTNNB1,DNMT3B,ELAVL1,ERBB2,ESR1,EZH2,H3-3A/H3-3B,HDAC1,HOXD10,JARID2,LAMTOR5,MET,mir-9,MMP3,MMP9,MYC,PIK3C2A,PIK3R1,PIK3R3,PTEN,STAT3,TLR4,VIM,WNT1,WNT3A,WNT5A,YY1	1.26e-18	0.172	hsa-miR-126-3p, hsa-miR-133a-3p, hsa-miR-139-3p, hsa-miR-146a-5p, hsa-miR-152-3p, hsa-miR-181c-5p, hsa-miR-185-3p, hsa-miR-199b-3p, hsa-miR-221-3p, hsa-miR-223-3p, hsa-miR-223-5p, hsa-miR-23a-3p, hsa-miR-24-3p, hsa-miR-26b-5p, hsa-miR-27b-3p, hsa-miR-28-3p, hsa-miR-30e-3p, hsa-miR-30d-5p, hsa-miR-328-3p, hsa-miR-331-3p, hsa-miR-335-3p, hsa-miR-335-5p, hsa-miR-338-3p, hsa-miR-382-5p, hsa-miR-485-3…	AR,CD44,COL1A1,COL1A2,DNMT3B,ELAVL1,ERBB2,ESR1,EZH2,HOTAIR,ICAM1,KMT2C,MET,MMP1,MMP13,MMP14,MMP16,MYC,PIK3C2A,PIK3R1,PIK3R2,PTEN,SRF,STAT3,SUZ12,TLR4,VIM,WNT5A
Role of Osteoblasts, Osteoclasts and Chondrocytes in Rheumatoid Arthritis	1.26e-16	0.192	hsa-let-7d-5p, hsa-miR-206, hsa-miR-122-5p, hsa-miR-125b-5p, hsa-miR-141-3p, hsa-miR-150-5p, hsa-miR-153-3p, hsa-miR-15a-5p, hsa-miR-20b-5p, hsa-miR-183-5p, hsa-miR-193a-5p, hsa-miR-196a-5p, hsa-miR-203a, hsa-miR-211-5p, hsa-miR-218-5p, hsa-miR-23b-3p, hsa-miR-29c-3p	ADAM17,AKT3,BCL2,BMP1,BMPR1B,BMPR2,Calm1 (includes others),CASP9,COL1A1,CSF1R,CSNK1D,CTNNB1,DLX5,FOS,FOXO1,IFNG,IGF1,IKBKB,IL10,IL1RN,ITGA5,ITGB3,JUN,LRP1,MAP2K4,MAP2K7,MAPK3,MMP3,NFATC1,PIK3C2A,PIK3R1,PIK3R3,PPP3CA,PPP3R1,RUNX2,SMAD4,SMAD5,SMO,SRC,TNF,WNT1,WNT3A,WNT5A	1.58e-23	0.165	hsa-miR-126-3p, hsa-miR-301a-3p, hsa-miR-133a-3p, hsa-miR-146a-5p, hsa-miR-181c-5p, hsa-miR-199b-3p, hsa-miR-221-3p, hsa-miR-23a-3p, hsa-miR-24-3p, hsa-miR-26b-5p, hsa-miR-27b-3p, hsa-miR-30e-3p, hsa-miR-30d-5p, hsa-miR-326, hsa-miR-335-3p, hsa-miR-338-3p, hsa-miR-487b-3p, hsa-miR-1271-5p	BCL2,CHUK,COL1A1,CSF1,FOS,FOXO1,IGF1,IL10,IL1F10,IL1R1,IL1RAP,IL1RAPL2,IL1RL2,IL36A,IL36B,IL36G,IL36RN,IL37,JUN,MAP2K4,MAPK14,MMP1,MMP13,MMP14,NFATC4,PIK3C2A,PIK3R1,PIK3R2,PPP3CA,PPP3R1,RUNX2,SMAD1,SMAD4,SMAD5,SMO,TRAF6,WNT5A
PI3K/AKT Signaling	2.51e-16	0.201	hsa-let-7d-5p, hsa-miR-206, hsa-miR-100-5p, hsa-miR-101-3p, hsa-miR-10b-5p, hsa-miR-122-5p, hsa-miR-125b-5p, hsa-miR-141-3p, hsa-miR-153-3p, hsa-miR-15a-5p, hsa-miR-20b-5p, hsa-miR-183-5p, hsa-miR-18a-3p, hsa-miR-18b-5p, hsa-miR-193a-5p, hsa-miR-196a-5p, hsa-miR-211-5p, hsa-miR-205-5p, hsa-miR-23b-3p, hsa-miR-29c-3p	AKT3,BCL2,BCL2L1,CCND1,CDKN1A,CTNNB1,EIF4E,FOXO1,GRB2,GYS1,HSP90B1,IKBKB,IL2RG,IL6R,INPP5F,INPPL1,ITGA2,ITGA5,ITGB3,ITGB4,JAK1,JAK2,KRAS,MAP2K1,MAPK3,MCL1,MTOR,NRAS,PDPK1,PIK3R1,PIK3R3,PPP2R5C,PTEN,PTGS2,PTPA,RAF1,SHC1,THEM4,TP53,YWHAQ	2.51e-15	0.136	hsa-miR-224-5p, hsa-miR-126-3p, hsa-miR-133a-3p, hsa-miR-146a-5p, hsa-miR-181c-5p, hsa-miR-199b-3p, hsa-miR-221-3p, hsa-miR-23a-3p, hsa-miR-26b-5p, hsa-miR-27b-3p, hsa-miR-30d-5p, hsa-miR-134-5p, hsa-miR-338-3p, hsa-miR-370-3p, hsa-miR-491-5p, hsa-miR-494-3p, hsa-miR-1271-5p	BCL2,BCL2L1,CCND1,CDKN1B,CHUK,FOXO1,FOXO3,GRB2,IL12RB2,IL1R1,IL1RL2,IL6R,ITGA2,KRAS,MAP3K8,MCL1,MTOR,NANOG,PDPK1,PIK3R1,PIK3R2,PPP2R2A,PTEN,PTGS2,PTPA,THEM4,TP53
Small Cell Lung Cancer Signaling	3.16e-16	0.292	hsa-let-7d-5p, hsa-miR-206, hsa-miR-101-3p, hsa-miR-107, hsa-miR-10b-5p, hsa-miR-122-5p, hsa-miR-125b-5p, hsa-miR-153-3p, hsa-miR-15a-5p, hsa-miR-20b-5p, hsa-miR-18b-5p, hsa-miR-193a-5p, hsa-miR-196a-5p, hsa-miR-203a, hsa-miR-205-5p, hsa-miR-210-3p, hsa-miR-218-5p, hsa-miR-23b-3p, hsa-miR-29c-3p	ABL1,AKT3,APAF1,BCL2,BCL2L1,CASP9,CCND1,CCND3,CCNE1,CCNE2,CDK6,E2F1,E2F2,E2F3,E2F5,HDAC1,HDAC4,IKBKB,MYC,PIAS3,PIK3C2A,PIK3R1,PIK3R3,PTEN,PTGS2,RB1,RBL2,TP53	1.58e-16	0.219	hsa-miR-224-5p, hsa-miR-126-3p, hsa-miR-146a-5p, hsa-miR-181c-5p, hsa-miR-185-3p, hsa-miR-199b-3p, hsa-miR-221-3p, hsa-miR-23a-3p, hsa-miR-24-3p, hsa-miR-26b-5p, hsa-miR-27b-3p, hsa-miR-30e-3p, hsa-miR-30d-5p, hsa-miR-330-3p, hsa-miR-338-3p, hsa-miR-491-5p, hsa-miR-494-3p	APAF1,BCL2,BCL2L1,CCND1,CDK4,CDK6,CDKN1B,CHUK,E2F1,E2F2,MYC,PA2G4,PIK3C2A,PIK3R1,PIK3R2,PTEN,PTGS2,RB1,RXRA,TP53,TRAF6
TGF-β Signaling	3.16e-16	0.292	hsa-let-7d-5p, hsa-miR-206, hsa-miR-122-5p, hsa-miR-125b-5p, hsa-miR-141-3p, hsa-miR-153-3p, hsa-miR-15a-5p, hsa-miR-20b-5p, hsa-miR-18a-3p, hsa-miR-203a, hsa-miR-211-5p, hsa-miR-210-3p, hsa-miR-218-5p, hsa-miR-23b-3p, hsa-miR-29c-3p	ACVR1,ACVR1B,ACVR2A,BCL2,BMPR1B,BMPR2,CDC42,FOS,GRB2,HDAC1,JUN,KRAS,MAP2K1,MAP2K4,MAPK11,MAPK3,NRAS,PITX2,RAF1,RUNX2,RUNX3,SMAD3,SMAD4,SMAD5,TGFB2,TGFB3,TGFBR1,TGFBR2	5.01e-12	0.177	hsa-miR-301a-3p, hsa-miR-133a-3p, hsa-miR-146a-5p, hsa-miR-181c-5p, hsa-miR-199b-3p, hsa-miR-221-3p, hsa-miR-23a-3p, hsa-miR-24-3p, hsa-miR-26b-5p, hsa-miR-27b-3p, hsa-miR-30d-5p, hsa-miR-335-3p, hsa-miR-338-3p, hsa-miR-487b-3p	ACVR1,ACVR1B,BCL2,FOS,GRB2,JUN,KRAS,MAP2K4,MAPK14,RUNX2,SMAD1,SMAD3,SMAD4,SMAD5,TGFBR1,TGFBR2,TRAF6
IGF-1 Signaling	3.98e-16	0.279	hsa-let-7d-5p, hsa-miR-206, hsa-miR-100-5p, hsa-miR-122-5p, hsa-miR-125b-5p, hsa-miR-153-3p, hsa-miR-15a-5p, hsa-miR-20b-5p, hsa-miR-182-5p, hsa-miR-183-5p, hsa-miR-18a-3p, hsa-miR-18b-5p, hsa-miR-193a-5p, hsa-miR-203a, hsa-miR-211-5p, hsa-miR-218-5p, hsa-miR-29c-3p	AKT3,CASP9,CCN2,FOS,FOXO1,GRB10,GRB2,IGF1,IGF1R,IGFBP3,IRS1,IRS2,JAK1,JAK2,JUN,KRAS,MAP2K1,MAPK3,NEDD4,NRAS,PDPK1,PIK3C2A,PIK3R1,PIK3R3,RAF1,SHC1,SOCS3,STAT3,YWHAQ	1.26e-14	0.192	hsa-miR-126-3p, hsa-miR-133a-3p, hsa-miR-181c-5p, hsa-miR-221-3p, hsa-miR-223-3p, hsa-miR-27b-3p, hsa-miR-30e-3p, hsa-miR-30d-5p, hsa-miR-335-5p, hsa-miR-1271-5p	CCN1,CCN2,FOS,FOXO1,FOXO3,GRB2,IGF1,IGF1R,IRS1,JUN,KRAS,PDPK1,PIK3C2A,PIK3R1,PIK3R2,PTPN11,PXN,RASA1,SRF,STAT3
Hepatic Fibrosis / Hepatic Stellate Cell Activation	6.31e-16	0.192	hsa-let-7d-5p, hsa-miR-206, hsa-miR-101-3p, hsa-miR-107, hsa-miR-122-5p, hsa-miR-125b-5p, hsa-miR-141-3p, hsa-miR-15a-5p, hsa-miR-20b-5p, hsa-miR-18a-3p, hsa-miR-18b-5p, hsa-miR-193a-5p, hsa-miR-203a, hsa-miR-211-5p, hsa-miR-205-5p, hsa-miR-218-5p, hsa-miR-29c-3p	ARAF,CREB1,CRKL,DUSP2,EIF4E,ESR1,FOS,GRB2,H3-3A/H3-3B,ITGA2,ITGA5,ITGB3,ITGB4,KRAS,LAMTOR3,MAP2K1,MAPK3,MKNK1,MKNK2,MYC,MYCN,NFATC1,NRAS,PAK1,PAK5,PIK3C2A,PIK3R1,PIK3R3,PLCG1,PPARG,PPP1R7,PPP2R5C,PRKCA,PRKCE,PTPA,RAC1,RAF1,SHC1,SRC,STAT3,YWHAQ	2.69e-10	0.103	hsa-miR-126-3p, hsa-miR-133a-3p, hsa-miR-146a-5p, hsa-miR-152-3p, hsa-miR-181c-5p, hsa-miR-185-3p, hsa-miR-199b-3p, hsa-miR-199a-5p, hsa-miR-221-3p, hsa-miR-223-3p, hsa-miR-24-3p, hsa-miR-27b-3p, hsa-miR-30e-3p, hsa-miR-30d-5p, hsa-miR-326, hsa-miR-335-5p, hsa-miR-338-3p	CREB1,CRKL,DUSP1,ESR1,ETS1,FOS,GRB2,ITGA2,KRAS,MYC,PIK3C2A,PIK3R1,PIK3R2,PLA2G4B,PPARG,PPP2R2A,PTPA,PXN,RPS6KA5,SRF,STAT1,STAT3
ERK/MAPK Signaling	6.31e-16	0.201	hsa-let-7d-5p, hsa-miR-206, hsa-miR-100-5p, hsa-miR-125b-5p, hsa-miR-141-3p, hsa-miR-150-5p, hsa-miR-153-3p, hsa-miR-15a-5p, hsa-miR-20b-5p, hsa-miR-182-5p, hsa-miR-18b-5p, hsa-miR-193a-5p, hsa-miR-211-5p, hsa-miR-205-5p, hsa-miR-218-5p, hsa-miR-23b-3p, hsa-miR-29c-3p	BAMBI,BCL2,CCN2,CCR5,COL15A1,COL1A1,COL1A2,COL3A1,COL4A1,COL4A2,COL4A5,COL5A1,COL5A2,COL5A3,COL8A1,CXCL8,EGFR,FGF2,FGFR1,IFNG,IGF1,IGF1R,IGFBP3,IL10,IL6R,MET,MMP9,MYO10,PDGFA,PDGFB,SMAD3,SMAD4,TGFB2,TGFB3,TGFBR1,TGFBR2,TLR4,TNF,VEGFA	7.94e-33	0.222	hsa-miR-224-5p, hsa-miR-126-3p, hsa-miR-301a-3p, hsa-miR-133a-3p, hsa-miR-146a-5p, hsa-miR-181c-5p, hsa-miR-199b-3p, hsa-miR-199a-5p, hsa-miR-221-3p, hsa-miR-23a-3p, hsa-miR-24-3p, hsa-miR-26b-5p, hsa-miR-27b-3p, hsa-miR-30d-5p, hsa-miR-335-3p, hsa-miR-338-3p	BAX,BCL2,CCN2,CD40,COL13A1,COL1A1,COL1A2,COL4A1,COL4A2,COL4A5,COL5A1,COL5A2,COL8A1,CSF1,CXCL8,FN1,ICAM1,IFNA1/IFNA13,IGF1,IGF1R,IL10,IL1R1,IL1RAP,IL1RAPL2,IL1RL2,IL6R,LBP,MET,MMP1,MMP13,MYH9,MYO10,PDGFA,PDGFB,PDGFRA,SMAD3,SMAD4,STAT1,TGFBR1,TGFBR2,TLR4,VCAM1,VEGFA
HGF Signaling	1e-15	0.242	hsa-let-7d-5p, hsa-miR-206, hsa-miR-101-3p, hsa-miR-107, hsa-miR-122-5p, hsa-miR-125b-5p, hsa-miR-141-3p, hsa-miR-15a-5p, hsa-miR-20b-5p, hsa-miR-18a-3p, hsa-miR-18b-5p, hsa-miR-193a-5p, hsa-miR-203a, hsa-miR-211-5p, hsa-miR-205-5p, hsa-miR-218-5p, hsa-miR-23b-3p, hsa-miR-29c-3p	AKT3,CCND1,CDC42,CDKN1A,CDKN2A,CRKL,FOS,GRB2,ITGA2,ITGA5,ITGB3,ITGB4,JUN,KRAS,MAP2K1,MAP2K4,MAP2K7,MAP3K12,MAPK3,MET,NRAS,PAK1,PIK3C2A,PIK3R1,PIK3R3,PLCG1,PRKCA,PRKCE,PTGS2,RAC1,RAF1,STAT3	1.26e-11	0.144	hsa-miR-126-3p, hsa-miR-181c-5p, hsa-miR-199b-3p, hsa-miR-199a-5p, hsa-miR-221-3p, hsa-miR-223-3p, hsa-miR-23a-3p, hsa-miR-24-3p, hsa-miR-26b-5p, hsa-miR-27b-3p, hsa-miR-30e-3p, hsa-miR-30d-5p, hsa-miR-326, hsa-miR-335-5p, hsa-miR-338-3p, hsa-miR-370-3p, hsa-miR-487b-3p	CCND1,CDKN2A,CRKL,ETS1,FOS,GRB2,ITGA2,JUN,KRAS,MAP2K4,MAP3K8,MET,PIK3C2A,PIK3R1,PIK3R2,PTGS2,PTPN11,PXN,STAT3
IL-7 Signaling Pathway	1e-15	0.321	hsa-let-7d-5p, hsa-miR-206, hsa-miR-101-3p, hsa-miR-122-5p, hsa-miR-125b-5p, hsa-miR-141-3p, hsa-miR-153-3p, hsa-miR-15a-5p, hsa-miR-20b-5p, hsa-miR-183-5p, hsa-miR-193a-5p, hsa-miR-211-5p, hsa-miR-218-5p, hsa-miR-23b-3p, hsa-miR-29c-3p	AKT3,BAK1,BCL2,BCL6,CCND1,CCND3,CDC25A,FOXO1,GRB2,IFNG,IL2RG,JAK1,JUN,MAPK11,MAPK3,MCL1,MET,MYC,NFATC1,PDPK1,PIK3C2A,PIK3R1,PIK3R3,SHC1,STAT5B	5.01e-16	0.244	hsa-miR-224-5p, hsa-miR-126-3p, hsa-miR-127-3p, hsa-miR-133a-3p, hsa-miR-146a-5p, hsa-miR-181c-5p, hsa-miR-185-3p, hsa-miR-199b-3p, hsa-miR-221-3p, hsa-miR-23a-3p, hsa-miR-24-3p, hsa-miR-26b-5p, hsa-miR-27b-3p, hsa-miR-30e-3p, hsa-miR-30d-5p, hsa-miR-338-3p, hsa-miR-339-5p, hsa-miR-1271-5p	BAK1,BAX,BCL2,BCL6,CCND1,CDKN1B,FOXO1,FOXO3,GRB2,JUN,MAPK14,MCL1,MET,MYC,PDPK1,PIK3C2A,PIK3R1,PIK3R2,STAT1
Bladder Cancer Signaling	1.26e-15	0.259	hsa-let-7d-5p, hsa-miR-206, hsa-miR-100-5p, hsa-miR-125b-5p, hsa-miR-150-5p, hsa-miR-15a-5p, hsa-miR-20b-5p, hsa-miR-18a-3p, hsa-miR-18b-5p, hsa-miR-203a, hsa-miR-211-5p, hsa-miR-205-5p, hsa-miR-210-3p, hsa-miR-218-5p, hsa-miR-29c-3p	ABL1,CCND1,CDKN1A,CDKN2A,CXCL8,E2F1,E2F2,E2F3,E2F5,EGFR,ERBB2,FGF16,FGF2,FGF7,FGFR3,HDAC1,HDAC4,KRAS,MAP2K1,MAPK3,MMP3,MMP9,MYC,NRAS,RAF1,RB1,RBL2,THBS1,TP53,VEGFA	1.26e-13	0.172	hsa-miR-224-5p, hsa-miR-126-3p, hsa-miR-146a-5p, hsa-miR-152-3p, hsa-miR-181c-5p, hsa-miR-185-3p, hsa-miR-221-3p, hsa-miR-24-3p, hsa-miR-26b-5p, hsa-miR-27b-3p, hsa-miR-30e-3p, hsa-miR-30d-5p, hsa-miR-330-3p, hsa-miR-331-3p, hsa-miR-338-3p, hsa-miR-494-3p, hsa-miR-548j-5p	CCND1,CDK4,CDKN2A,CXCL8,E2F1,E2F2,ERBB2,FGF16,KRAS,MMP1,MMP13,MMP14,MMP16,MYC,PA2G4,RB1,RPS6KA5,THBS1,TP53,VEGFA
ILK Signaling	1.26e-15	0.197	hsa-let-7d-5p, hsa-miR-206, hsa-miR-100-5p, hsa-miR-101-3p, hsa-miR-10b-5p, hsa-miR-122-5p, hsa-miR-141-3p, hsa-miR-150-5p, hsa-miR-15a-5p, hsa-miR-20b-5p, hsa-miR-18b-5p, hsa-miR-193a-5p, hsa-miR-203a, hsa-miR-211-5p, hsa-miR-205-5p, hsa-miR-218-5p, hsa-miR-23b-3p, hsa-miR-29c-3p	AKT3,CASP3,CCND1,CDC42,CFL2,CREB1,CTNNB1,DSP,FERMT2,FOS,HIF1A,IRS1,IRS2,ITGB3,ITGB4,JUN,MAP2K4,MAPK3,MMP9,MTOR,MYC,MYO10,PDPK1,PIK3C2A,PIK3R1,PIK3R3,PPP2R5C,PTEN,PTGS2,PTPA,RAC1,RHOB,RHOG,RHOT1,RICTOR,TMSB10/TMSB4X,TNF,VEGFA,VIM	3.16e-17	0.146	hsa-miR-126-3p, hsa-miR-133a-3p, hsa-miR-146a-5p, hsa-miR-152-3p, hsa-miR-185-3p, hsa-miR-199b-3p, hsa-miR-199a-5p, hsa-miR-221-3p, hsa-miR-223-3p, hsa-miR-23a-3p, hsa-miR-24-3p, hsa-miR-26b-5p, hsa-miR-27b-3p, hsa-miR-30e-3p, hsa-miR-30d-5p, hsa-miR-335-5p, hsa-miR-338-3p, hsa-miR-382-5p, hsa-miR-487b-3p, hsa-miR-494-3p, hsa-miR-1271-5p	CCND1,Cdc42,CREB1,DIRAS3,FN1,FOS,HIF1A,IRS1,JUN,MAP2K4,MTOR,MYC,MYH9,MYO10,NOS2,PDPK1,PIK3C2A,PIK3R1,PIK3R2,PPP2R2A,PTEN,PTGS2,PTPA,PXN,RHOA,RHOB,RPS6KA5,VEGFA,VIM
Neuregulin Signaling	1.58e-15	0.316	hsa-let-7d-5p, hsa-miR-107, hsa-miR-122-5p, hsa-miR-141-3p, hsa-miR-153-3p, hsa-miR-15a-5p, hsa-miR-20b-5p, hsa-miR-183-5p, hsa-miR-18a-3p, hsa-miR-193a-5p, hsa-miR-203a, hsa-miR-211-5p, hsa-miR-205-5p, hsa-miR-218-5p, hsa-miR-29c-3p	AKT3,CRKL,FOS,FOXO1,GRB2,JAK1,JAK2,JUN,KRAS,MAP2K1,MAPK3,NRAS,PAK1,PIK3C2A,PIK3R1,PIK3R3,PPP3CA,PPP3R1,PRKCA,PRKCE,RAC1,RAF1,SHC1,STAT3,STAT5B	4.27e-09	0.165	hsa-miR-126-3p, hsa-miR-146a-5p, hsa-miR-181c-5p, hsa-miR-221-3p, hsa-miR-223-3p, hsa-miR-27b-3p, hsa-miR-30e-3p, hsa-miR-30d-5p, hsa-miR-1271-5p	CRKL,FOS,FOXO1,GRB2,JUN,KRAS,PIK3C2A,PIK3R1,PIK3R2,PPP3CA,PPP3R1,STAT1,STAT3
IL-3 Signaling	1.58e-15	0.256	hsa-let-7d-5p, hsa-miR-206, hsa-miR-100-5p, hsa-miR-107, hsa-miR-10b-5p, hsa-miR-122-5p, hsa-miR-125b-5p, hsa-miR-141-3p, hsa-miR-15a-5p, hsa-miR-20b-5p, hsa-miR-18a-3p, hsa-miR-193a-5p, hsa-miR-203a, hsa-miR-211-5p, hsa-miR-205-5p, hsa-miR-218-5p, hsa-miR-23b-3p, hsa-miR-29c-3p	ADAM17,AKT3,CRKL,EGFR,ERBB2,ERBB3,ERBIN,GRB2,HSP90B1,ITGA2,ITGA5,ITGB3,ITGB4,KRAS,MAP2K1,MAPK3,MTOR,MYC,NRAS,PDPK1,PIK3R1,PIK3R3,PLCG1,PRKCA,PRKCE,PTEN,RAF1,SHC1,SRC,STAT5B	5.13e-07	0.111	hsa-miR-126-3p, hsa-miR-181c-5p, hsa-miR-185-3p, hsa-miR-199b-3p, hsa-miR-221-3p, hsa-miR-23a-3p, hsa-miR-24-3p, hsa-miR-26b-5p, hsa-miR-27b-3p, hsa-miR-30d-5p, hsa-miR-331-3p, hsa-miR-335-5p, hsa-miR-494-3p, hsa-miR-548j-5p	CDKN1B,CRKL,ERBB2,GRB2,ITGA2,KRAS,MTOR,MYC,PDPK1,PIK3R1,PIK3R2,PTEN,PTPN11
IL-6 Signaling	2.51e-15	0.242	hsa-let-7d-5p, hsa-miR-101-3p, hsa-miR-122-5p, hsa-miR-125b-5p, hsa-miR-141-3p, hsa-miR-150-5p, hsa-miR-153-3p, hsa-miR-15a-5p, hsa-miR-20b-5p, hsa-miR-18a-3p, hsa-miR-193a-5p, hsa-miR-196a-5p, hsa-miR-203a, hsa-miR-211-5p, hsa-miR-205-5p, hsa-miR-218-5p, hsa-miR-23b-3p, hsa-miR-29c-3p	ABCB1,AKT3,CEBPB,COL1A1,CXCL8,FOS,GRB2,IKBKB,IL1RN,IL6R,JAK2,JUN,KRAS,MAP2K1,MAP2K4,MAP2K7,MAP4K4,MAPK11,MAPK3,MAPKAPK2,MCL1,NRAS,PIK3C2A,PIK3R1,PIK3R3,RAF1,SHC1,SOCS3,STAT3,TNF,VEGFA	2e-26	0.25	hsa-miR-126-3p, hsa-miR-133a-3p, hsa-miR-146a-5p, hsa-miR-181c-5p, hsa-miR-221-3p, hsa-miR-223-3p, hsa-miR-23a-3p, hsa-miR-24-3p, hsa-miR-27b-3p, hsa-miR-30e-3p, hsa-miR-30d-5p, hsa-miR-335-3p, hsa-miR-335-5p, hsa-miR-338-3p, hsa-miR-487b-3p	CHUK,COL1A1,CRP,CXCL8,FOS,GRB2,IL1F10,IL1R1,IL1RAP,IL1RAPL2,IL1RL2,IL36A,IL36B,IL36G,IL36RN,IL37,IL6R,JUN,KRAS,LBP,MAP2K4,MAP4K4,MAPK14,MCL1,PIK3C2A,PIK3R1,PIK3R2,PTPN11,SRF,STAT3,TRAF6,VEGFA
EGF Signaling	3.98e-15	0.382	hsa-miR-206, hsa-miR-100-5p, hsa-miR-122-5p, hsa-miR-125b-5p, hsa-miR-141-3p, hsa-miR-15a-5p, hsa-miR-20b-5p, hsa-miR-193a-5p, hsa-miR-203a, hsa-miR-211-5p, hsa-miR-218-5p, hsa-miR-29c-3p	AKT3,EGFR,FOS,GRB2,JAK1,JUN,MAP2K1,MAP2K4,MAP2K7,MAPK11,MAPK3,MTOR,PIK3C2A,PIK3R1,PIK3R3,PLCG1,PRKCA,RAF1,SHC1,SRC,STAT3	3.98e-11	0.236	hsa-miR-126-3p, hsa-miR-133a-3p, hsa-miR-146a-5p, hsa-miR-199b-3p, hsa-miR-221-3p, hsa-miR-223-3p, hsa-miR-24-3p, hsa-miR-27b-3p, hsa-miR-30e-3p, hsa-miR-30d-5p, hsa-miR-335-5p, hsa-miR-487b-3p	FOS,GRB2,JUN,MAP2K4,MAPK14,MTOR,PIK3C2A,PIK3R1,PIK3R2,RASA1,SRF,STAT1,STAT3
Epithelial Adherens Junction Signaling	5.01e-15	0.217	hsa-let-7d-5p, hsa-miR-206, hsa-miR-100-5p, hsa-miR-10b-5p, hsa-miR-122-5p, hsa-miR-141-3p, hsa-miR-15a-5p, hsa-miR-20b-5p, hsa-miR-182-5p, hsa-miR-18a-3p, hsa-miR-203a, hsa-miR-211-5p, hsa-miR-205-5p, hsa-miR-210-3p, hsa-miR-218-5p, hsa-miR-23b-3p, hsa-miR-29c-3p	ACVR1,ACVR1B,ACVR2A,AKT3,ARPC1B,ARPC3,BMPR2,CDC42,CFL2,CTNNB1,DLL1,EGFR,FGFR1,IGF1R,KIF23,KRAS,MET,NF2,NOTCH1,NOTCH2,NOTCH3,NRAS,PAK1,PAK5,PPP2R5C,PTEN,PTPA,RAC1,SRC,TGFB2,TGFBR1,TGFBR2,YAP1,YWHAQ	8.51e-08	0.102	hsa-miR-133a-3p, hsa-miR-181c-5p, hsa-miR-199b-3p, hsa-miR-221-3p, hsa-miR-23a-3p, hsa-miR-24-3p, hsa-miR-26b-5p, hsa-miR-27b-3p, hsa-miR-30d-5p, hsa-miR-134-5p, hsa-miR-331-3p, hsa-miR-335-3p, hsa-miR-338-3p, hsa-miR-494-3p	ACVR1,ACVR1B,IGF1R,KIF23,KRAS,LIMK1,MET,NOTCH1,NOTCH4,PPP2R2A,PTEN,PTPA,RHOA,STK3,TGFBR1,TGFBR2
Erythropoietin Signaling Pathway	6.31e-15	0.214	hsa-let-7d-5p, hsa-miR-206, hsa-miR-107, hsa-miR-10b-5p, hsa-miR-125b-5p, hsa-miR-141-3p, hsa-miR-15a-5p, hsa-miR-20b-5p, hsa-miR-182-5p, hsa-miR-18b-5p, hsa-miR-215-5p, hsa-miR-203a, hsa-miR-205-5p, hsa-miR-218-5p, hsa-miR-29c-3p	APAF1,CCND1,CCND3,CCNE1,CCNE2,CDK6,CDKN1A,CDKN2A,CHEK1,CYP1A1,CYP1B1,DHFR,E2F1,ESR1,FOS,GSTM4,HSP90B1,JUN,MAPK3,MED1,MYC,NCOA3,NFIA,POLA1,RARG,RB1,RBL2,SP1,SRC,TGFB2,TGFB3,TGM2,TNF,TP53	5.01e-11	0.126	hsa-miR-224-5p, hsa-miR-146a-5p, hsa-miR-181c-5p, hsa-miR-185-3p, hsa-miR-221-3p, hsa-miR-223-3p, hsa-miR-24-3p, hsa-miR-26b-5p, hsa-miR-27b-3p, hsa-miR-30e-3p, hsa-miR-30d-5p, hsa-miR-330-3p, hsa-miR-338-3p	APAF1,BAX,CCNA2,CCND1,CDK4,CDK6,CDKN1B,CDKN2A,CYP1B1,DHFR,E2F1,ESR1,FOS,JUN,MYC,NFIA,NFIX,RB1,RXRA,TP53
Neuroinflammation Signaling Pathway	6.31e-15	0.203	hsa-let-7d-5p, hsa-miR-100-5p, hsa-miR-10b-5p, hsa-miR-122-5p, hsa-miR-125b-5p, hsa-miR-141-3p, hsa-miR-15a-5p, hsa-miR-20b-5p, hsa-miR-18a-3p, hsa-miR-18b-5p, hsa-miR-193a-5p, hsa-miR-203a, hsa-miR-211-5p, hsa-miR-205-5p, hsa-miR-218-5p, hsa-miR-29c-3p	AKT3,APAF1,BCL2L1,CCND1,CTNNB1,CXCL8,FOS,GRB2,HIF1A,IFNG,IRS2,JAK2,JUN,KRAS,MAP2K1,MAPK3,MTOR,NRAS,PDPK1,PIK3C2A,PIK3R1,PIK3R3,PLCG1,PRKCA,PRKCE,RAC1,RAF1,SHC1,SRC,STAT5B,TGFB2,TGFB3,TNF,TNFSF9,TP53,WNT1	6.31e-12	0.124	hsa-miR-224-5p, hsa-miR-126-3p, hsa-miR-146a-5p, hsa-miR-181c-5p, hsa-miR-199b-3p, hsa-miR-199a-5p, hsa-miR-221-3p, hsa-miR-27b-3p, hsa-miR-30e-3p, hsa-miR-30d-5p, hsa-miR-338-3p, hsa-miR-491-5p	APAF1,BCL2L1,CCND1,CXCL8,FOS,FOXO3,GRB2,HIF1A,IL1F10,IL36A,IL36B,IL36G,IL37,JUN,KRAS,LTB,MTOR,PDPK1,PIK3C2A,PIK3R1,PIK3R2,TP53
Aryl Hydrocarbon Receptor Signaling	6.31e-15	0.156	hsa-let-7d-5p, hsa-miR-206, hsa-miR-101-3p, hsa-miR-107, hsa-miR-122-5p, hsa-miR-125b-5p, hsa-miR-141-3p, hsa-miR-150-5p, hsa-miR-153-3p, hsa-miR-15a-5p, hsa-miR-20b-5p, hsa-miR-193a-5p, hsa-miR-196a-5p, hsa-miR-203a, hsa-miR-211-5p, hsa-miR-210-3p, hsa-miR-218-5p, hsa-miR-23b-3p, hsa-miR-29c-3p	ACVR1,ACVR1B,ACVR2A,AKT3,APP,BACE1,BCL2,BDNF,BMPR2,CASP3,CREB1,CSF1R,CTNNB1,CXCL12,CXCL8,FOS,HMOX1,IFNG,IKBKB,IL10,IL6R,JAK1,JAK2,JUN,MAP2K4,MAPK11,MAPK3,MMP3,MMP9,MYD88,NFATC1,PIK3C2A,PIK3R1,PIK3R3,PLCG1,PPP3CA,PPP3R1,PSEN2,PTGS2,RAC1,SNCA,TGFB2,TGFB3,TGFBR1,TGFBR2,TLR4,TLR7,TNF,WNT1	1e-25	0.143	hsa-miR-224-5p, hsa-miR-126-3p, hsa-miR-133a-3p, hsa-miR-146a-5p, hsa-miR-181c-5p, hsa-miR-199b-3p, hsa-miR-221-3p, hsa-miR-23a-3p, hsa-miR-24-3p, hsa-miR-26b-5p, hsa-miR-30e-3p, hsa-miR-30d-5p, hsa-miR-328-3p, hsa-miR-335-3p, hsa-miR-338-3p, hsa-miR-487b-3p, hsa-miR-494-3p	ACVR1,ACVR1B,BACE1,BCL2,CD40,CHUK,CREB1,CRP,CXCL12,CXCL8,FOS,HMOX1,ICAM1,IFNA1/IFNA13,IFNB1,IL10,IL1R1,IL6R,IRAK1,IRAK2,JUN,KLK1,MAP2K4,MAPK14,MR1,NFATC4,NOS2,PIK3C2A,PIK3R1,PIK3R2,PLA2G4B,PPP3CA,PPP3R1,PTGS2,SOD2,STAT1,TBK1,TGFBR1,TGFBR2,TLR1,TLR10,TLR4,TLR9,TRAF6,VCAM1
Cyclins and Cell Cycle Regulation	7.94e-15	0.298	hsa-let-7d-5p, hsa-miR-206, hsa-miR-107, hsa-miR-125b-5p, hsa-miR-141-3p, hsa-miR-15a-5p, hsa-miR-20b-5p, hsa-miR-183-5p, hsa-miR-18b-5p, hsa-miR-203a, hsa-miR-210-3p, hsa-miR-29c-3p	ABL1,BTRC,CCND1,CCND3,CCNE1,CCNE2,CDC25A,CDK6,CDKN1A,CDKN2A,E2F1,E2F2,E2F3,E2F5,HDAC1,HDAC4,PPP2R5C,PTPA,RAF1,RB1,RBL2,TGFB2,TGFB3,TP53,WEE1	7.94e-11	0.179	hsa-miR-224-5p, hsa-miR-146a-5p, hsa-miR-181c-5p, hsa-miR-221-3p, hsa-miR-24-3p, hsa-miR-26b-5p, hsa-miR-27b-3p, hsa-miR-30e-3p, hsa-miR-30d-5p, hsa-miR-330-3p, hsa-miR-338-3p	CCNA2,CCND1,CDK1,CDK4,CDK6,CDKN1B,CDKN2A,E2F1,E2F2,PA2G4,PPP2R2A,PTPA,RB1,TP53,WEE1
ERBB Signaling	1.58e-14	0.187	hsa-let-7d-5p, hsa-miR-206, hsa-miR-101-3p, hsa-miR-107, hsa-miR-122-5p, hsa-miR-125b-5p, hsa-miR-6780a-5p, hsa-miR-141-3p, hsa-miR-153-3p, hsa-miR-15a-5p, hsa-miR-20b-5p, hsa-miR-18b-5p, hsa-miR-196a-5p, hsa-miR-203a, hsa-miR-211-5p, hsa-miR-210-3p, hsa-miR-23b-3p, hsa-miR-29c-3p	ABL1,ADAM17,AR,BCL2,BCL2L11,CASP3,CASP9,CCND1,CCNE1,CCNE2,CXCL8,E2F1,E2F2,E2F3,E2F5,EIF4E,FOS,HDAC1,HDAC4,HIF1A,IFNG,IKBKB,JAK1,JUN,MAP2K4,MAPK11,MAPK3,PTGS2,RB1,RBL2,SIGMAR1,SMAD3,SMAD4,STAT3,TGFBR1,TGFBR2,TLR7,TP53	6.31e-18	0.148	hsa-miR-224-5p, hsa-miR-301a-3p, hsa-miR-146a-5p, hsa-miR-181c-5p, hsa-miR-199b-3p, hsa-miR-199a-5p, hsa-miR-221-3p, hsa-miR-223-3p, hsa-miR-223-5p, hsa-miR-23a-3p, hsa-miR-24-3p, hsa-miR-26b-5p, hsa-miR-27b-3p, hsa-miR-28-3p, hsa-miR-30d-5p, hsa-miR-330-3p, hsa-miR-335-3p, hsa-miR-338-3p, hsa-miR-487b-3p, hsa-miR-491-5p	AR,BAX,BCL2,BCL2L11,CCND1,CDK4,CHUK,CXCL8,E2F1,E2F2,FOS,FURIN,HIF1A,IFNA1/IFNA13,IFNB1,JUN,MAP2K4,MAPK14,PA2G4,PTGES2,PTGS2,RB1,SMAD3,SMAD4,STAT1,STAT3,TBK1,TGFBR1,TGFBR2,TP53
Coronavirus Pathogenesis Pathway	1.58e-14	0.277	hsa-let-7d-5p, hsa-miR-206, hsa-miR-100-5p, hsa-miR-122-5p, hsa-miR-125b-5p, hsa-miR-141-3p, hsa-miR-153-3p, hsa-miR-15a-5p, hsa-miR-20b-5p, hsa-miR-183-5p, hsa-miR-18a-3p, hsa-miR-193a-5p, hsa-miR-203a, hsa-miR-211-5p, hsa-miR-205-5p, hsa-miR-218-5p, hsa-miR-29c-3p	CDC42,EGFR,ERBB2,ERBB3,FOS,FOXO1,GRB2,JUN,KRAS,MAP2K1,MAP2K4,MAPK11,MAPK3,MTOR,NRAS,PAK1,PAK5,PDPK1,PIK3C2A,PIK3R1,PIK3R3,PLCG1,PRKCA,PRKCE,RAF1,SHC1	3.72e-08	0.138	hsa-miR-126-3p, hsa-miR-181c-5p, hsa-miR-199b-3p, hsa-miR-221-3p, hsa-miR-24-3p, hsa-miR-27b-3p, hsa-miR-30e-3p, hsa-miR-30d-5p, hsa-miR-331-3p, hsa-miR-487b-3p, hsa-miR-548j-5p, hsa-miR-1271-5p	ERBB2,FOS,FOXO1,GRB2,JUN,KRAS,MAP2K4,MAPK14,MTOR,PDPK1,PIK3C2A,PIK3R1,PIK3R2
Th2 Pathway	2e-14	0.226	hsa-let-7d-5p, hsa-miR-206, hsa-miR-101-3p, hsa-miR-107, hsa-miR-125b-5p, hsa-miR-141-3p, hsa-miR-15a-5p, hsa-miR-20b-5p, hsa-miR-193a-5p, hsa-miR-203a, hsa-miR-211-5p, hsa-miR-210-3p, hsa-miR-218-5p, hsa-miR-23b-3p, hsa-miR-29c-3p	ACVR1,ACVR1B,ACVR2A,BMPR2,CCR5,DLL1,GRB2,ICOS,IFNG,IKZF1,IL10,IL2RG,JAG1,JAK1,JAK2,JUN,NOTCH1,NOTCH2,NOTCH3,PIK3C2A,PIK3R1,PIK3R3,PSEN2,RUNX3,S1PR1,SOCS3,SPI1,STAT5B,TBX21,TGFBR1,TGFBR2	2.14e-10	0.131	hsa-miR-126-3p, hsa-miR-146a-5p, hsa-miR-181c-5p, hsa-miR-221-3p, hsa-miR-23a-3p, hsa-miR-24-3p, hsa-miR-26b-5p, hsa-miR-27b-3p, hsa-miR-30e-3p, hsa-miR-30d-5p, hsa-miR-335-3p, hsa-miR-338-3p	ACVR1,ACVR1B,CCR3,CD40,CXCR4,GRB2,ICAM1,IL10,IL12RB2,JUN,NOTCH1,NOTCH4,PIK3C2A,PIK3R1,PIK3R2,TGFBR1,TGFBR2,TRA
JAK/STAT Signaling	3.98e-14	0.136	hsa-let-7d-5p, hsa-miR-206, hsa-miR-100-5p, hsa-miR-10b-5p, hsa-miR-122-5p, hsa-miR-125b-5p, hsa-miR-141-3p, hsa-miR-150-5p, hsa-miR-153-3p, hsa-miR-15a-5p, hsa-miR-20b-5p, hsa-miR-182-5p, hsa-miR-183-5p, hsa-miR-18a-3p, hsa-miR-18b-5p, hsa-miR-193a-5p, hsa-miR-203a, hsa-miR-211-5p, hsa-miR-205-5p, hsa-miR-210-3p, hsa-miR-218-5p, hsa-miR-23b-3p, hsa-miR-29c-3p	ADCY6,AKT3,BCL2,CACNA2D1,CCND1,CDKN1A,CFL2,CREB1,CTBP2,DDX5,EGFR,EIF4E,ESR1,FBXO32,FOS,FOXO1,GNAI2,GRB2,HES1,HIF1A,HSP90B1,IGF1,IGF1R,IGF2R,JAK1,JAK2,JUN,KRAS,MAP2K1,MAPK3,MED1,MMP3,MMP9,MTOR,MYC,NCOA3,NOTCH1,NRAS,PAK1,PIK3C2A,PIK3R1,PIK3R3,PLCG1,PRKCA,PRKCE,PTEN,RAF1,RUNX2,SDHD,SHC1,SP1,SRC,TP53,TRIM63,VEGFA	3.98e-14	0.0891	hsa-miR-224-5p, hsa-miR-126-3p, hsa-miR-133a-3p, hsa-miR-146a-5p, hsa-miR-181c-5p, hsa-miR-185-3p, hsa-miR-199b-3p, hsa-miR-199a-5p, hsa-miR-221-3p, hsa-miR-23a-3p, hsa-miR-24-3p, hsa-miR-26b-5p, hsa-miR-27b-3p, hsa-miR-30e-3p, hsa-miR-30d-5p, hsa-miR-134-5p, hsa-miR-338-3p, hsa-miR-494-3p, hsa-miR-1271-5p	ADCY6,BCL2,CCND1,CREB1,ESR1,FBXO32,FOS,FOXO1,FOXO3,GNAI2,GNAO1,GRB2,HES1,HIF1A,IGF1,IGF1R,JUN,KRAS,LIMK1,MMP1,MMP13,MMP14,MMP16,MTOR,MYC,NOTCH1,PIK3C2A,PIK3R1,PIK3R2,PTEN,RHOA,RUNX2,SOD2,TP53,TRIM63,VEGFA
Estrogen Receptor Signaling	3.98e-14	0.293	hsa-let-7d-5p, hsa-miR-100-5p, hsa-miR-122-5p, hsa-miR-141-3p, hsa-miR-150-5p, hsa-miR-15a-5p, hsa-miR-20b-5p, hsa-miR-18a-3p, hsa-miR-18b-5p, hsa-miR-193a-5p, hsa-miR-203a, hsa-miR-211-5p, hsa-miR-210-3p, hsa-miR-218-5p, hsa-miR-29c-3p	AKT3,BCL2L1,CDKN1A,CEBPB,FOS,GRB2,JAK1,JAK2,JUN,KRAS,MAP2K1,MAPK3,MTOR,NRAS,PIAS3,PIK3C2A,PIK3R1,PIK3R3,PTPN1,RAF1,SHC1,SOCS3,STAT3,STAT5B	6.92e-09	0.159	hsa-miR-126-3p, hsa-miR-146a-5p, hsa-miR-152-3p, hsa-miR-181c-5p, hsa-miR-199b-3p, hsa-miR-221-3p, hsa-miR-223-3p, hsa-miR-27b-3p, hsa-miR-30e-3p, hsa-miR-30d-5p, hsa-miR-335-5p, hsa-miR-491-5p	BCL2L1,CCKBR,FOS,GRB2,JUN,KRAS,MTOR,PIK3C2A,PIK3R1,PIK3R2,PTPN11,STAT1,STAT3
IL-8 Signaling	6.31e-14	0.18	hsa-let-7d-5p, hsa-miR-206, hsa-miR-100-5p, hsa-miR-101-3p, hsa-miR-122-5p, hsa-miR-141-3p, hsa-miR-150-5p, hsa-miR-153-3p, hsa-miR-15a-5p, hsa-miR-20b-5p, hsa-miR-18a-3p, hsa-miR-193a-5p, hsa-miR-196a-5p, hsa-miR-203a, hsa-miR-211-5p, hsa-miR-205-5p, hsa-miR-218-5p, hsa-miR-29c-3p	AKT3,ARAF,BCL2,BCL2L1,CCND1,CCND3,CDC42,CXCL8,EGFR,FOS,GNAI2,HMOX1,IKBKB,ITGB3,JUN,KRAS,LASP1,MAP2K1,MAP2K4,MAP4K4,MAPK3,MMP9,MTOR,NRAS,PIK3C2A,PIK3R1,PIK3R3,PRKCA,PRKCE,PTGS2,RAB11FIP2,RAC1,RAF1,RHOB,RHOG,RHOT1,SRC,VEGFA	2e-17	0.142	hsa-miR-224-5p, hsa-miR-126-3p, hsa-miR-133a-3p, hsa-miR-146a-5p, hsa-miR-181c-5p, hsa-miR-199b-3p, hsa-miR-221-3p, hsa-miR-223-3p, hsa-miR-24-3p, hsa-miR-26b-5p, hsa-miR-27b-3p, hsa-miR-30e-3p, hsa-miR-30d-5p, hsa-miR-134-5p, hsa-miR-338-3p, hsa-miR-487b-3p, hsa-miR-491-5p, hsa-miR-494-3p	BAX,BCL2,BCL2L1,CCND1,Cdc42,CHUK,CXCL8,DIRAS3,FOS,GNAI2,GNAO1,HMOX1,ICAM1,IRAK1,IRAK2,JUN,KRAS,LIMK1,MAP2K4,MAP4K4,MTOR,PIK3C2A,PIK3R1,PIK3R2,PTGS2,RHOA,RHOB,TRAF6,VCAM1,VEGFA
Role of Tissue Factor in Cancer	6.31e-14	0.241	hsa-let-7d-5p, hsa-miR-206, hsa-miR-100-5p, hsa-miR-10b-5p, hsa-miR-122-5p, hsa-miR-125b-5p, hsa-miR-141-3p, hsa-miR-150-5p, hsa-miR-15a-5p, hsa-miR-20b-5p, hsa-miR-18a-3p, hsa-miR-18b-5p, hsa-miR-193a-5p, hsa-miR-203a, hsa-miR-205-5p, hsa-miR-218-5p, hsa-miR-23b-3p, hsa-miR-29c-3p	AKT3,BCL2L1,CASP3,CCN2,CDC42,CFL2,CXCL8,EGFR,EIF4E,F2,ITGB3,JAK2,KRAS,MAPK11,MAPK3,MTOR,NRAS,PAK1,PIK3C2A,PIK3R1,PIK3R3,PRKCA,PTEN,RAC1,SRC,STAT5B,TP53,VEGFA	1.26e-13	0.172	hsa-miR-224-5p, hsa-miR-126-3p, hsa-miR-301a-3p, hsa-miR-133a-3p, hsa-miR-146a-5p, hsa-miR-152-3p, hsa-miR-181c-5p, hsa-miR-199b-3p, hsa-miR-221-3p, hsa-miR-23a-3p, hsa-miR-24-3p, hsa-miR-26b-5p, hsa-miR-27b-3p, hsa-miR-30e-3p, hsa-miR-30d-5p, hsa-miR-134-5p, hsa-miR-335-5p, hsa-miR-491-5p, hsa-miR-494-3p	BCL2L1,CCN1,CCN2,CSF1,CXCL8,F2,KRAS,LIMK1,MAPK14,MMP1,MMP13,MTOR,PIK3C2A,PIK3R1,PIK3R2,PTEN,PTPN11,RPS6KA5,TP53,VEGFA
Th1 and Th2 Activation Pathway	7.94e-14	0.198	hsa-let-7d-5p, hsa-miR-206, hsa-miR-101-3p, hsa-miR-107, hsa-miR-122-5p, hsa-miR-125b-5p, hsa-miR-141-3p, hsa-miR-15a-5p, hsa-miR-20b-5p, hsa-miR-193a-5p, hsa-miR-203a, hsa-miR-211-5p, hsa-miR-210-3p, hsa-miR-218-5p, hsa-miR-23b-3p, hsa-miR-29c-3p	ACVR1,ACVR1B,ACVR2A,BMPR2,CCR5,DLL1,GRB2,ICOS,IFNG,IKZF1,IL10,IL2RG,IL6R,JAG1,JAK1,JAK2,JUN,NFATC1,NOTCH1,NOTCH2,NOTCH3,PIK3C2A,PIK3R1,PIK3R3,PSEN2,RUNX3,S1PR1,SOCS3,SPI1,STAT3,STAT5B,TBX21,TGFBR1,TGFBR2	3.98e-13	0.134	hsa-miR-126-3p, hsa-miR-133a-3p, hsa-miR-146a-5p, hsa-miR-181c-5p, hsa-miR-221-3p, hsa-miR-223-3p, hsa-miR-23a-3p, hsa-miR-24-3p, hsa-miR-26b-5p, hsa-miR-27b-3p, hsa-miR-30e-3p, hsa-miR-30d-5p, hsa-miR-335-3p, hsa-miR-338-3p	ACVR1,ACVR1B,CCR3,CD40,CXCR4,GRB2,ICAM1,IFNA1/IFNA13,IL10,IL12RB2,IL6R,JUN,NFATC4,NOTCH1,NOTCH4,PIK3C2A,PIK3R1,PIK3R2,STAT1,STAT3,TGFBR1,TGFBR2,TRA
Cardiac Hypertrophy Signaling	1e-13	0.163	hsa-let-7d-5p, hsa-miR-206, hsa-miR-100-5p, hsa-miR-122-5p, hsa-miR-125b-5p, hsa-miR-141-3p, hsa-miR-15a-5p, hsa-miR-20b-5p, hsa-miR-182-5p, hsa-miR-18a-3p, hsa-miR-193a-5p, hsa-miR-203a, hsa-miR-211-5p, hsa-miR-218-5p, hsa-miR-23b-3p, hsa-miR-29c-3p	ADCY6,ADSS2,CACNA2D1,Calm1 (includes others),CDC42,CREB1,EIF4E,GNAI2,GRB2,HAND2,IGF1,IGF1R,IL6R,IRS1,JUN,KRAS,MAP2K1,MAP2K4,MAP2K7,MAP3K12,MAPK11,MAPK3,MAPKAPK2,MEF2A,MEF2D,MTOR,NRAS,PIK3C2A,PIK3R1,PIK3R3,PLCG1,PPP3CA,PPP3R1,RAC1,RAF1,RHOB,RHOG,RHOT1,TGFB2,TGFB3,TGFBR1,TGFBR2	3.98e-14	0.112	hsa-miR-126-3p, hsa-miR-133a-3p, hsa-miR-181c-5p, hsa-miR-199b-3p, hsa-miR-221-3p, hsa-miR-223-3p, hsa-miR-23a-3p, hsa-miR-24-3p, hsa-miR-26b-5p, hsa-miR-27b-3p, hsa-miR-30e-3p, hsa-miR-30d-5p, hsa-miR-134-5p, hsa-miR-335-3p, hsa-miR-335-5p, hsa-miR-338-3p, hsa-miR-370-3p, hsa-miR-487b-3p, hsa-miR-1271-5p	ADCY6,Cdc42,CREB1,DIRAS3,GNAI2,GNAO1,GRB2,IGF1,IGF1R,IL6R,IRS1,JUN,KRAS,MAP2K4,MAP3K8,MAPK14,MEF2C,MTOR,NFATC4,PIK3C2A,PIK3R1,PIK3R2,PPP3CA,PPP3R1,RHOA,RHOB,SRF,TGFBR1,TGFBR2
Prolactin Signaling	1.26e-13	0.279	hsa-let-7d-5p, hsa-miR-141-3p, hsa-miR-150-5p, hsa-miR-15a-5p, hsa-miR-20b-5p, hsa-miR-18a-3p, hsa-miR-193a-5p, hsa-miR-203a, hsa-miR-211-5p, hsa-miR-205-5p, hsa-miR-218-5p, hsa-miR-29c-3p	CEBPB,FOS,GRB2,IRS1,JAK2,JUN,KRAS,MAP2K1,MAPK3,MYC,NRAS,PDPK1,PIK3C2A,PIK3R1,PIK3R3,PLCG1,PRKCA,PRKCE,RAF1,SHC1,SOCS3,SP1,STAT3,STAT5B	1.26e-08	0.151	hsa-miR-126-3p, hsa-miR-146a-5p, hsa-miR-181c-5p, hsa-miR-185-3p, hsa-miR-221-3p, hsa-miR-223-3p, hsa-miR-24-3p, hsa-miR-27b-3p, hsa-miR-30e-3p, hsa-miR-30d-5p, hsa-miR-335-5p, hsa-miR-1271-5p	FOS,GRB2,IRS1,JUN,KRAS,MYC,PDPK1,PIK3C2A,PIK3R1,PIK3R2,PTPN11,STAT1,STAT3
Thyroid Cancer Signaling	1.58e-13	0.291	hsa-let-7d-5p, hsa-miR-206, hsa-miR-100-5p, hsa-miR-10b-5p, hsa-miR-122-5p, hsa-miR-125b-5p, hsa-miR-141-3p, hsa-miR-153-3p, hsa-miR-15a-5p, hsa-miR-20b-5p, hsa-miR-183-5p, hsa-miR-18a-3p, hsa-miR-193a-5p, hsa-miR-211-5p, hsa-miR-205-5p, hsa-miR-218-5p, hsa-miR-23b-3p, hsa-miR-29c-3p	AKT3,BDNF,CCND1,CTNNB1,CXCL8,FOS,FOXO1,IGF1,IRS1,IRS2,JUN,KRAS,MAP2K1,MAPK3,MTOR,MYC,NRAS,PIK3C2A,PIK3R1,PIK3R3,PTEN,SHC1,TP53	2e-13	0.215	hsa-miR-224-5p, hsa-miR-126-3p, hsa-miR-146a-5p, hsa-miR-181c-5p, hsa-miR-185-3p, hsa-miR-199b-3p, hsa-miR-221-3p, hsa-miR-223-3p, hsa-miR-23a-3p, hsa-miR-24-3p, hsa-miR-26b-5p, hsa-miR-27b-3p, hsa-miR-30e-3p, hsa-miR-30d-5p, hsa-miR-338-3p, hsa-miR-485-3p, hsa-miR-494-3p, hsa-miR-625-5p, hsa-miR-1271-5p	CCND1,CXCL8,CXCR4,FOS,FOXO1,IGF1,IRS1,JUN,KRAS,MTOR,MYC,NTRK3,PIK3C2A,PIK3R1,PIK3R2,PTEN,TP53
ERB2-ERBB3 Signaling	2e-13	0.323	hsa-let-7d-5p, hsa-miR-10b-5p, hsa-miR-125b-5p, hsa-miR-141-3p, hsa-miR-153-3p, hsa-miR-15a-5p, hsa-miR-20b-5p, hsa-miR-183-5p, hsa-miR-18a-3p, hsa-miR-193a-5p, hsa-miR-211-5p, hsa-miR-205-5p, hsa-miR-218-5p, hsa-miR-23b-3p, hsa-miR-29c-3p	CCND1,ERBB2,ERBB3,FOXO1,GRB2,JUN,KRAS,MAP2K1,MAPK3,MYC,NRAS,PDPK1,PIK3C2A,PIK3R1,PIK3R3,PTEN,RAF1,SHC1,SP1,STAT3,STAT5B	2.51e-11	0.215	hsa-miR-126-3p, hsa-miR-181c-5p, hsa-miR-185-3p, hsa-miR-221-3p, hsa-miR-223-3p, hsa-miR-23a-3p, hsa-miR-24-3p, hsa-miR-26b-5p, hsa-miR-27b-3p, hsa-miR-30e-3p, hsa-miR-30d-5p, hsa-miR-331-3p, hsa-miR-338-3p, hsa-miR-494-3p, hsa-miR-548j-5p, hsa-miR-1271-5p	CCND1,CDKN1B,ERBB2,FOXO1,GRB2,JUN,KRAS,MYC,PDPK1,PIK3C2A,PIK3R1,PIK3R2,PTEN,STAT3
Insulin Receptor Signaling	2.51e-13	0.214	hsa-let-7d-5p, hsa-miR-206, hsa-miR-100-5p, hsa-miR-107, hsa-miR-10b-5p, hsa-miR-122-5p, hsa-miR-153-3p, hsa-miR-15a-5p, hsa-miR-20b-5p, hsa-miR-183-5p, hsa-miR-18a-3p, hsa-miR-193a-5p, hsa-miR-203a, hsa-miR-211-5p, hsa-miR-205-5p, hsa-miR-210-3p, hsa-miR-218-5p, hsa-miR-23b-3p, hsa-miR-29c-3p	AKT3,CRKL,EIF4E,FOXO1,GRB10,GRB2,GYS1,INPP5F,INPPL1,IRS1,IRS2,JAK1,JAK2,KRAS,MAP2K1,MAPK3,MTOR,NRAS,PDPK1,PIK3C2A,PIK3R1,PIK3R3,PPP1R7,PTEN,PTPN1,PTPRF,RAF1,RPTOR,SHC1,SOCS3	3.98e-06	0.0929	hsa-miR-126-3p, hsa-miR-181c-5p, hsa-miR-199b-3p, hsa-miR-221-3p, hsa-miR-223-3p, hsa-miR-23a-3p, hsa-miR-26b-5p, hsa-miR-27b-3p, hsa-miR-30e-3p, hsa-miR-335-5p, hsa-miR-494-3p, hsa-miR-1271-5p	CRKL,FOXO1,FOXO3,GRB2,IRS1,KRAS,MTOR,PDPK1,PIK3C2A,PIK3R1,PIK3R2,PTEN,PTPN11
Telomerase Signaling	3.98e-13	0.243	hsa-let-7d-5p, hsa-miR-206, hsa-miR-122-5p, hsa-miR-125b-5p, hsa-miR-15a-5p, hsa-miR-20b-5p, hsa-miR-18a-3p, hsa-miR-18b-5p, hsa-miR-193a-5p, hsa-miR-203a, hsa-miR-211-5p, hsa-miR-218-5p, hsa-miR-29c-3p	ABL1,AKT3,CDKN1A,E2F1,EGFR,GRB2,HDAC1,HDAC4,HSP90B1,IL2RG,KRAS,MAP2K1,MAPK3,MYC,NRAS,PDPK1,PIK3C2A,PIK3R1,PIK3R3,PPP2R5C,PTPA,RAF1,RB1,SHC1,SP1,TP53	1.78e-07	0.121	hsa-miR-224-5p, hsa-miR-126-3p, hsa-miR-181c-5p, hsa-miR-185-3p, hsa-miR-199a-5p, hsa-miR-221-3p, hsa-miR-24-3p, hsa-miR-26b-5p, hsa-miR-27b-3p, hsa-miR-30e-3p, hsa-miR-30d-5p, hsa-miR-330-3p, hsa-miR-326	E2F1,ETS1,GRB2,KRAS,MYC,PDPK1,PIK3C2A,PIK3R1,PIK3R2,PPP2R2A,PTPA,RB1,TP53
Endocannabinoid Cancer Inhibition Pathway	5.01e-13	0.264	hsa-let-7d-5p, hsa-miR-100-5p, hsa-miR-122-5p, hsa-miR-125b-5p, hsa-miR-141-3p, hsa-miR-150-5p, hsa-miR-15a-5p, hsa-miR-20b-5p, hsa-miR-18a-3p, hsa-miR-193a-5p, hsa-miR-218-5p, hsa-miR-29c-3p	AKT3,ARAF,CCND1,CSF1R,FLT3,GRB2,IDH1,KITLG,KRAS,MAP2K1,MAP2K4,MAP2K7,MAPK3,MTOR,MYC,NRAS,PIK3C2A,PIK3R1,PIK3R3,RAF1,RUNX1,SPI1,STAT3,STAT5B	2.51e-08	0.143	hsa-miR-126-3p, hsa-miR-181c-5p, hsa-miR-185-3p, hsa-miR-199b-3p, hsa-miR-221-3p, hsa-miR-223-3p, hsa-miR-24-3p, hsa-miR-27b-3p, hsa-miR-30e-3p, hsa-miR-30d-5p, hsa-miR-335-5p, hsa-miR-338-3p, hsa-miR-487b-3p, hsa-miR-494-3p	CCND1,GRB2,IDH1,KIT,KRAS,MAP2K4,MTOR,MYC,PIK3C2A,PIK3R1,PIK3R2,RUNX1,STAT3
PPARα/RXRα Activation	5.01e-13	0.21	hsa-let-7d-5p, hsa-miR-100-5p, hsa-miR-107, hsa-miR-122-5p, hsa-miR-125b-5p, hsa-miR-141-3p, hsa-miR-150-5p, hsa-miR-15a-5p, hsa-miR-20b-5p, hsa-miR-182-5p, hsa-miR-18b-5p, hsa-miR-193a-5p, hsa-miR-203a, hsa-miR-205-5p, hsa-miR-218-5p, hsa-miR-29c-3p	ADCY6,AKT3,CASP3,CASP6,CASP7,CASP9,CCND1,CCND3,CCNE1,CCNE2,CDKN1A,CREB1,CTNNB1,GNAI2,HIF1A,MAP2K1,MAP2K4,MAP2K7,MAPK3,MTOR,MYC,PIK3C2A,PIK3R1,PIK3R3,RAF1,RPTOR,SPTLC1,SRC,VEGFA,VIM	4.37e-10	0.126	hsa-miR-126-3p, hsa-miR-133a-3p, hsa-miR-146a-5p, hsa-miR-181c-5p, hsa-miR-185-3p, hsa-miR-199b-3p, hsa-miR-199a-5p, hsa-miR-221-3p, hsa-miR-223-3p, hsa-miR-24-3p, hsa-miR-30e-3p, hsa-miR-30d-5p, hsa-miR-134-5p, hsa-miR-338-3p, hsa-miR-382-5p, hsa-miR-487b-3p, hsa-miR-1271-5p	ADCY6,CCND1,CDKN1B,CREB1,GNAI2,GNAO1,HIF1A,MAP2K4,MAPK14,MTOR,MYC,NOS2,PIK3C2A,PIK3R1,PIK3R2,RHOA,VEGFA,VIM
Acute Myeloid Leukemia Signaling	5.01e-13	0.181	hsa-let-7d-5p, hsa-miR-206, hsa-miR-125b-5p, hsa-miR-141-3p, hsa-miR-15a-5p, hsa-miR-20b-5p, hsa-miR-182-5p, hsa-miR-18a-3p, hsa-miR-196a-5p, hsa-miR-203a, hsa-miR-211-5p, hsa-miR-205-5p, hsa-miR-210-3p, hsa-miR-218-5p, hsa-miR-23b-3p, hsa-miR-29c-3p	ACVR1,ACVR1B,ACVR2A,ADCY6,ADIPOR2,BMPR2,CAND1,CLOCK,GPD2,GRB2,HSP90B1,IKBKB,IRS1,JAK2,JUN,KRAS,MAP2K1,MAP2K4,MAP2K7,MAP4K4,MAPK3,MED1,NCOA3,NRAS,PLCG1,PRKCA,RAF1,SHC1,SMAD3,SMAD4,STAT5B,TGFB2,TGFB3,TGFBR1,TGFBR2	7.94e-14	0.13	hsa-miR-126-3p, hsa-miR-301a-3p, hsa-miR-146a-5p, hsa-miR-181c-5p, hsa-miR-223-3p, hsa-miR-23a-3p, hsa-miR-24-3p, hsa-miR-26b-5p, hsa-miR-27b-3p, hsa-miR-30d-5p, hsa-miR-33a-5p, hsa-miR-335-3p, hsa-miR-338-3p, hsa-miR-487b-3p, hsa-miR-1271-5p	ABCA1,ACVR1,ACVR1B,ADCY6,CHUK,FASN,GPD2,GRB2,IL1R1,IL1RAP,IL1RAPL2,IL1RL2,IRS1,JUN,KRAS,MAP2K4,MAP4K4,MAPK14,MEF2C,RXRA,SMAD3,SMAD4,TGFBR1,TGFBR2,TRAF6
FGF Signaling	6.31e-13	0.274	hsa-miR-206, hsa-miR-100-5p, hsa-miR-107, hsa-miR-122-5p, hsa-miR-141-3p, hsa-miR-15a-5p, hsa-miR-20b-5p, hsa-miR-193a-5p, hsa-miR-203a, hsa-miR-210-3p, hsa-miR-218-5p, hsa-miR-23b-3p, hsa-miR-29c-3p	AKT3,CREB1,CRKL,FGF16,FGF2,FGF7,FGFR1,FGFR3,FGFRL1,GRB2,MAP2K1,MAPK11,MAPK3,MAPKAPK2,MET,PIK3C2A,PIK3R1,PIK3R3,PLCG1,PRKCA,RAC1,RAF1,STAT3	8.71e-08	0.143	hsa-miR-126-3p, hsa-miR-152-3p, hsa-miR-199b-3p, hsa-miR-221-3p, hsa-miR-223-3p, hsa-miR-23a-3p, hsa-miR-24-3p, hsa-miR-27b-3p, hsa-miR-30e-3p, hsa-miR-30d-5p, hsa-miR-335-5p, hsa-miR-494-3p	CREB1,CRKL,FGF16,GRB2,MAPK14,MET,PIK3C2A,PIK3R1,PIK3R2,PTPN11,RPS6KA5,STAT3
Human Embryonic Stem Cell Pluripotency	7.94e-13	0.193	hsa-let-7d-5p, hsa-miR-206, hsa-miR-100-5p, hsa-miR-122-5p, hsa-miR-125b-5p, hsa-miR-141-3p, hsa-miR-150-5p, hsa-miR-153-3p, hsa-miR-15a-5p, hsa-miR-20b-5p, hsa-miR-183-5p, hsa-miR-193a-5p, hsa-miR-211-5p, hsa-miR-210-3p, hsa-miR-218-5p, hsa-miR-23b-3p, hsa-miR-29c-3p	ACVR1,AKT3,BDNF,BMP1,BMPR1B,BMPR2,CTNNB1,FGF2,FGFR1,FGFR3,FGFRL1,FOXO1,GNAI2,PDGFA,PDGFB,PDPK1,PIK3C2A,PIK3R1,PIK3R3,S1PR1,SMAD3,SMAD4,SMAD5,SMO,SPHK1,TGFB2,TGFB3,TGFBR1,TGFBR2,WNT1,WNT3A,WNT5A	1.26e-11	0.127	hsa-miR-126-3p, hsa-miR-301a-3p, hsa-miR-146a-5p, hsa-miR-199b-3p, hsa-miR-221-3p, hsa-miR-23a-3p, hsa-miR-24-3p, hsa-miR-26b-5p, hsa-miR-27b-3p, hsa-miR-30e-3p, hsa-miR-30d-5p, hsa-miR-134-5p, hsa-miR-326, hsa-miR-335-3p, hsa-miR-338-3p, hsa-miR-485-3p, hsa-miR-625-5p, hsa-miR-1271-5p	ACVR1,FOXO1,GNAI2,GNAO1,NANOG,NTRK3,PDGFA,PDGFB,PDGFRA,PDPK1,PIK3C2A,PIK3R1,PIK3R2,SMAD1,SMAD3,SMAD4,SMAD5,SMO,TGFBR1,TGFBR2,WNT5A
Thrombopoietin Signaling	1e-12	0.21	hsa-let-7d-5p, hsa-miR-206, hsa-miR-100-5p, hsa-miR-122-5p, hsa-miR-141-3p, hsa-miR-150-5p, hsa-miR-15a-5p, hsa-miR-20b-5p, hsa-miR-18a-3p, hsa-miR-18b-5p, hsa-miR-193a-5p, hsa-miR-203a, hsa-miR-211-5p, hsa-miR-205-5p, hsa-miR-218-5p, hsa-miR-23b-3p, hsa-miR-29c-3p	AKT3,ARAF,CCND1,CREB1,CTNNB1,EGFR,FOS,GRB2,HIF1A,ITGB4,JUN,KLK10,KRAS,MAP2K1,MAPK3,MET,MTOR,MYC,NRAS,PIK3C2A,PIK3R1,PIK3R3,RAF1,SP1,SRC,STAT3,VEGFA,VIM,YWHAQ	3.16e-12	0.145	hsa-miR-224-5p, hsa-miR-126-3p, hsa-miR-181c-5p, hsa-miR-185-3p, hsa-miR-199b-3p, hsa-miR-199a-5p, hsa-miR-221-3p, hsa-miR-223-3p, hsa-miR-23a-3p, hsa-miR-24-3p, hsa-miR-27b-3p, hsa-miR-30e-3p, hsa-miR-30d-5p, hsa-miR-326, hsa-miR-338-3p, hsa-miR-382-5p	CCND1,CREB1,ETS1,FOS,GRB2,HIF1A,JUN,KLK1,KLK10,KRAS,MET,MTOR,MYC,PIK3C2A,PIK3R1,PIK3R2,ST14,STAT3,VEGFA,VIM
MSP-RON Signaling In Cancer Cells Pathway	1e-12	0.317	hsa-let-7d-5p, hsa-miR-141-3p, hsa-miR-15a-5p, hsa-miR-20b-5p, hsa-miR-18a-3p, hsa-miR-193a-5p, hsa-miR-203a, hsa-miR-211-5p, hsa-miR-205-5p, hsa-miR-218-5p, hsa-miR-29c-3p	FOS,GRB2,IRS2,JAK2,JUN,KRAS,MAP2K1,MAPK3,MYC,NRAS,PIK3C2A,PIK3R1,PIK3R3,PLCG1,PRKCA,PRKCE,RAF1,SHC1,STAT3,STAT5B	3.55e-08	0.175	hsa-miR-126-3p, hsa-miR-146a-5p, hsa-miR-181c-5p, hsa-miR-185-3p, hsa-miR-221-3p, hsa-miR-223-3p, hsa-miR-24-3p, hsa-miR-27b-3p, hsa-miR-30e-3p, hsa-miR-30d-5p, hsa-miR-335-5p	FOS,GRB2,JUN,KRAS,MYC,PIK3C2A,PIK3R1,PIK3R2,PTPN11,STAT1,STAT3
Sumoylation Pathway	1.26e-12	0.243	hsa-let-7d-5p, hsa-miR-107, hsa-miR-125b-5p, hsa-miR-6780a-5p, hsa-miR-141-3p, hsa-miR-150-5p, hsa-miR-15a-5p, hsa-miR-215-5p, hsa-miR-205-5p, hsa-miR-218-5p, hsa-miR-23b-3p, hsa-miR-29c-3p	AR,ARHGDIA,CDC42,CTBP2,DNMT3A,FOS,HDAC1,JUN,MAP2K4,MYB,RAC1,RAN,RHOB,RHOG,RHOT1,RNF4,SERBP1,SIRT1,SMAD4,SNCA,SP1,TDG,TP53,UBE2I,ZEB1	1.12e-07	0.126	hsa-miR-224-5p, hsa-miR-301a-3p, hsa-miR-133a-3p, hsa-miR-199a-5p, hsa-miR-221-3p, hsa-miR-223-3p, hsa-miR-223-5p, hsa-miR-23a-3p, hsa-miR-24-3p, hsa-miR-27b-3p, hsa-miR-28-3p, hsa-miR-30d-5p, hsa-miR-326, hsa-miR-487b-3p, hsa-miR-491-5p	AR,Cdc42,DIRAS3,ETS1,FOS,JUN,MAP2K4,RHOA,RHOB,SIRT1,SMAD4,TP53,UBE2I
Axonal Guidance Signaling	1.58e-12	0.119	hsa-let-7d-5p, hsa-miR-206, hsa-miR-107, hsa-miR-122-5p, hsa-miR-125b-5p, hsa-miR-141-3p, hsa-miR-150-5p, hsa-miR-15a-5p, hsa-miR-20b-5p, hsa-miR-18a-3p, hsa-miR-193a-5p, hsa-miR-203a, hsa-miR-211-5p, hsa-miR-205-5p, hsa-miR-210-3p, hsa-miR-218-5p, hsa-miR-23b-3p, hsa-miR-29c-3p	ABL1,ADAM17,ADAMTS1,ADAMTS14,ADAMTS15,ADAMTS2,AKT3,ARPC1B,ARPC3,BDNF,BMP1,CDC42,CFL2,CRKL,CXCL12,EFNA3,EFNB1,EIF4E,ERBB2,GNAI2,GRB2,IGF1,ITGA2,ITGA5,ITGB3,ITGB4,KRAS,MAP2K1,MAPK3,MET,MKNK1,MMP3,MMP9,NFATC1,NRAS,NRP1,PAK1,PAK5,PDGFA,PDGFB,PIK3C2A,PIK3R1,PIK3R3,PLCG1,PPP3CA,PPP3R1,PRKCA,PRKCE,RAC1,RAF1,RTN4,SHC1,SMO,SUFU,TUBB2A,VEGFA,WIPF1,WNT1,WNT3A,WNT5A	3.98e-13	0.0771	hsa-miR-126-3p, hsa-miR-133a-3p, hsa-miR-146a-5p, hsa-miR-181c-5p, hsa-miR-199b-3p, hsa-miR-221-3p, hsa-miR-23a-3p, hsa-miR-26b-5p, hsa-miR-27b-3p, hsa-miR-30e-3p, hsa-miR-30d-5p, hsa-miR-134-5p, hsa-miR-326, hsa-miR-331-3p, hsa-miR-335-3p, hsa-miR-335-5p, hsa-miR-338-3p, hsa-miR-340-5p, hsa-miR-485-3p, hsa-miR-491-5p, hsa-miR-548j-5p, hsa-miR-625-5p	ADAMTS14,ADAMTS15,ADAMTS2,CRKL,CXCL12,CXCR4,EPHA2,ERBB2,GIT1,GNAI2,GNAO1,GRB2,IGF1,ITGA2,KRAS,LIMK1,MET,MMP1,MMP13,MMP14,MMP16,NFATC4,NTRK3,PDGFA,PDGFB,PIK3C2A,PIK3R1,PIK3R2,PPP3CA,PPP3R1,PTPN11,PXN,RASA1,RHOA,SMO,SRGAP1,TUBA1A,VEGFA,WNT5A
Mouse Embryonic Stem Cell Pluripotency	1.58e-12	0.174	hsa-let-7d-5p, hsa-miR-206, hsa-miR-107, hsa-miR-122-5p, hsa-miR-141-3p, hsa-miR-150-5p, hsa-miR-15a-5p, hsa-miR-20b-5p, hsa-miR-18a-3p, hsa-miR-203a, hsa-miR-211-5p, hsa-miR-205-5p, hsa-miR-210-3p, hsa-miR-23b-3p, hsa-miR-29c-3p	ABL1,ACP1,AKT3,ARPC1B,ARPC3,CDC42,CFL2,CREB1,CRKL,CXCL12,EFNA3,EFNB1,GNAI2,GRB2,ITGA2,ITGA5,ITGB3,ITGB4,JAK2,KRAS,MAP2K1,MAP4K4,MAPK3,NRAS,PAK1,PAK5,PDGFA,PDGFB,RAC1,RAF1,SHC1,SRC,STAT3,VEGFA,WIPF1	3.16e-09	0.0995	hsa-miR-126-3p, hsa-miR-133a-3p, hsa-miR-146a-5p, hsa-miR-181c-5p, hsa-miR-199b-3p, hsa-miR-223-3p, hsa-miR-23a-3p, hsa-miR-26b-5p, hsa-miR-27b-3p, hsa-miR-30d-5p, hsa-miR-134-5p, hsa-miR-335-3p, hsa-miR-335-5p, hsa-miR-338-3p	CREB1,CRKL,CXCL12,CXCR4,EPHA2,GNAI2,GNAO1,GRB2,ITGA2,KRAS,LIMK1,MAP4K4,PDGFA,PDGFB,PTPN11,PXN,RASA1,RHOA,STAT3,VEGFA
Ephrin Receptor Signaling	1.58e-12	0.24	hsa-let-7d-5p, hsa-miR-122-5p, hsa-miR-125b-5p, hsa-miR-141-3p, hsa-miR-15a-5p, hsa-miR-20b-5p, hsa-miR-18a-3p, hsa-miR-193a-5p, hsa-miR-218-5p, hsa-miR-23b-3p, hsa-miR-29c-3p	AKT3,BMPR2,CTNNB1,GRB2,ID1,ID2,ID3,JAK1,JAK2,KRAS,MAP2K1,MAPK11,MAPK3,MYC,NRAS,PIK3C2A,PIK3R1,PIK3R3,RAF1,SMAD4,SMAD5,SMO,STAT3,TP53,WNT3A	1.82e-09	0.144	hsa-miR-224-5p, hsa-miR-126-3p, hsa-miR-301a-3p, hsa-miR-181c-5p, hsa-miR-185-3p, hsa-miR-199b-3p, hsa-miR-221-3p, hsa-miR-223-3p, hsa-miR-23a-3p, hsa-miR-24-3p, hsa-miR-26b-5p, hsa-miR-27b-3p, hsa-miR-30e-3p, hsa-miR-30d-5p, hsa-miR-134-5p, hsa-miR-326, hsa-miR-335-5p	GRB2,KRAS,MAPK14,MYC,NANOG,PIK3C2A,PIK3R1,PIK3R2,PTPN11,SMAD1,SMAD4,SMAD5,SMO,STAT3,TP53
Integrin Signaling	2e-12	0.149	hsa-let-7d-5p, hsa-miR-206, hsa-miR-100-5p, hsa-miR-10b-5p, hsa-miR-122-5p, hsa-miR-125b-5p, hsa-miR-141-3p, hsa-miR-15a-5p, hsa-miR-20b-5p, hsa-miR-182-5p, hsa-miR-193a-5p, hsa-miR-203a, hsa-miR-211-5p, hsa-miR-205-5p, hsa-miR-210-3p, hsa-miR-218-5p, hsa-miR-29c-3p	AKT3,APAF1,BCL2L1,BDNF,CASP3,CASP6,CASP7,CASP9,CREB1,DNAJB1,EGFR,GRB2,HDAC1,HDAC4,HSPA1A/HSPA1B,IGF1,IGF1R,JUN,MAP2K4,MAP2K7,MAPK3,MTOR,NAPG,NEUROD1,PDPK1,PIK3C2A,PIK3R1,PIK3R3,POLR2C,POLR2K,PRKCA,PRKCE,SDHD,SHC1,SNCA,SP1,STX1A,TAF9B,TGM2,TP53,UBE2S,VTI1B	8.13e-07	0.0712	hsa-miR-224-5p, hsa-miR-126-3p, hsa-miR-133a-3p, hsa-miR-199b-3p, hsa-miR-221-3p, hsa-miR-24-3p, hsa-miR-27b-3p, hsa-miR-30e-3p, hsa-miR-30d-5p, hsa-miR-335-5p, hsa-miR-338-3p, hsa-miR-382-5p, hsa-miR-487b-3p, hsa-miR-491-5p	APAF1,BAX,BCL2L1,CAPN8,CREB1,GRB2,IGF1,IGF1R,JUN,MAP2K4,MTOR,NAPG,NEUROD1,PDPK1,PIK3C2A,PIK3R1,PIK3R2,RASA1,STX1A,TP53
Huntington's Disease Signaling	2e-12	0.169	hsa-let-7d-5p, hsa-miR-206, hsa-miR-107, hsa-miR-10b-5p, hsa-miR-122-5p, hsa-miR-141-3p, hsa-miR-150-5p, hsa-miR-15a-5p, hsa-miR-20b-5p, hsa-miR-18a-3p, hsa-miR-193a-5p, hsa-miR-203a, hsa-miR-211-5p, hsa-miR-205-5p, hsa-miR-218-5p, hsa-miR-23b-3p, hsa-miR-29c-3p	ABL1,AKT3,ARF3,ARF4,ARPC1B,ARPC3,CDC42,CRKL,GRB2,ITGA2,ITGA5,ITGB3,ITGB4,KRAS,MAP2K1,MAP2K4,MAPK3,NRAS,PAK1,PAK5,PDGFB,PIK3C2A,PIK3R1,PIK3R3,PLCG1,PTEN,RAC1,RAF1,RHOB,RHOG,RHOT1,SHC1,SRC,TSPAN4,WIPF1,ZYX	1.12e-06	0.0798	hsa-miR-126-3p, hsa-miR-133a-3p, hsa-miR-181c-5p, hsa-miR-221-3p, hsa-miR-223-3p, hsa-miR-23a-3p, hsa-miR-24-3p, hsa-miR-26b-5p, hsa-miR-27b-3p, hsa-miR-30e-3p, hsa-miR-30d-5p, hsa-miR-335-3p, hsa-miR-335-5p, hsa-miR-338-3p, hsa-miR-382-5p, hsa-miR-487b-3p, hsa-miR-491-5p, hsa-miR-494-3p	CAPN8,Cdc42,CRKL,DIRAS3,GIT1,GRB2,ITGA2,KRAS,MAP2K4,PDGFB,PIK3C2A,PIK3R1,PIK3R2,PTEN,PXN,RHOA,RHOB
WNT/β-catenin Signaling	3.16e-12	0.185	hsa-let-7d-5p, hsa-miR-206, hsa-miR-122-5p, hsa-miR-125b-5p, hsa-miR-141-3p, hsa-miR-15a-5p, hsa-miR-20b-5p, hsa-miR-182-5p, hsa-miR-183-5p, hsa-miR-203a, hsa-miR-211-5p, hsa-miR-210-3p, hsa-miR-29c-3p	ACVR1,ACVR1B,ACVR2A,AKT3,AXIN2,BMPR2,BTRC,CCND1,CDH5,CDKN2A,CSNK1D,CTNNB1,GJA1,HDAC1,JUN,LRP1,MYC,PPP2R5C,PTPA,RARG,SMO,SOX4,SOX6,SRC,TGFB2,TGFB3,TGFBR1,TGFBR2,TP53,WNT1,WNT3A,WNT5A	5.75e-08	0.0983	hsa-miR-224-5p, hsa-miR-181c-5p, hsa-miR-185-3p, hsa-miR-199b-3p, hsa-miR-221-3p, hsa-miR-24-3p, hsa-miR-26b-5p, hsa-miR-30d-5p, hsa-miR-134-5p, hsa-miR-328-3p, hsa-miR-326, hsa-miR-335-3p, hsa-miR-338-3p	ACVR1,ACVR1B,CCND1,CD44,CDKN2A,GNAO1,JUN,MYC,NLK,NR5A2,PPP2R2A,PTPA,SMO,TGFBR1,TGFBR2,TP53,WNT5A
Adipogenesis pathway	3.98e-12	0.207	hsa-miR-206, hsa-miR-100-5p, hsa-miR-101-3p, hsa-miR-125b-5p, hsa-miR-141-3p, hsa-miR-150-5p, hsa-miR-153-3p, hsa-miR-15a-5p, hsa-miR-20b-5p, hsa-miR-183-5p, hsa-miR-18b-5p, hsa-miR-210-3p, hsa-miR-23b-3p, hsa-miR-29c-3p	BMPR1B,BMPR2,CEBPB,CLOCK,CTBP2,CTNNB1,EGR2,EZH2,FBXW7,FGF2,FGFR1,FGFR3,FGFRL1,FOXO1,GTF2H1,HDAC1,HDAC4,HIF1A,PPARG,RB1,SIRT1,SMAD3,SMAD5,SMO,STAT5B,TNF,TP53,WNT5A	9.77e-09	0.119	hsa-miR-224-5p, hsa-miR-127-3p, hsa-miR-133a-3p, hsa-miR-199b-3p, hsa-miR-199a-5p, hsa-miR-23a-3p, hsa-miR-24-3p, hsa-miR-26b-5p, hsa-miR-27b-3p, hsa-miR-30d-5p, hsa-miR-326, hsa-miR-411-5p, hsa-miR-1271-5p	EZH2,FBXW7,FOXO1,HIF1A,NFATC4,PPARG,RB1,SIRT1,SMAD1,SMAD3,SMAD5,SMO,TP53,TXNIP,WNT5A,XBP1
GDNF Family Ligand-Receptor Interactions	5.01e-12	0.276	hsa-let-7d-5p, hsa-miR-206, hsa-miR-141-3p, hsa-miR-15a-5p, hsa-miR-20b-5p, hsa-miR-18a-3p, hsa-miR-193a-5p, hsa-miR-203a, hsa-miR-211-5p, hsa-miR-205-5p, hsa-miR-218-5p, hsa-miR-29c-3p	CDC42,CREB1,DOK4,FOS,GRB2,IRS1,IRS2,JUN,KRAS,MAP2K1,MAP2K4,MAPK3,NRAS,PDLIM7,PIK3C2A,PIK3R1,PIK3R3,PLCG1,RAC1,RAF1,SHC1	2.63e-07	0.145	hsa-miR-126-3p, hsa-miR-181c-5p, hsa-miR-199b-3p, hsa-miR-221-3p, hsa-miR-223-3p, hsa-miR-24-3p, hsa-miR-27b-3p, hsa-miR-30e-3p, hsa-miR-30d-5p, hsa-miR-335-5p, hsa-miR-487b-3p, hsa-miR-1271-5p	CREB1,FOS,GRB2,IRS1,JUN,KRAS,MAP2K4,PIK3C2A,PIK3R1,PIK3R2,RASA1
Role of NANOG in Mammalian Embryonic Stem Cell Pluripotency	7.94e-12	0.217	hsa-let-7d-5p, hsa-miR-122-5p, hsa-miR-125b-5p, hsa-miR-141-3p, hsa-miR-15a-5p, hsa-miR-20b-5p, hsa-miR-18a-3p, hsa-miR-193a-5p, hsa-miR-211-5p, hsa-miR-218-5p, hsa-miR-23b-3p, hsa-miR-29c-3p	AKT3,BMP1,BMPR1B,BMPR2,CTNNB1,GRB2,JAK1,JAK2,KRAS,MAP2K1,MAPK3,NRAS,PIK3C2A,PIK3R1,PIK3R3,RAF1,SHC1,SMAD4,SMAD5,SMO,STAT3,TCL1A,TP53,WNT1,WNT3A,WNT5A	1.74e-09	0.133	hsa-miR-224-5p, hsa-miR-126-3p, hsa-miR-301a-3p, hsa-miR-181c-5p, hsa-miR-199b-3p, hsa-miR-221-3p, hsa-miR-223-3p, hsa-miR-23a-3p, hsa-miR-24-3p, hsa-miR-26b-5p, hsa-miR-27b-3p, hsa-miR-30e-3p, hsa-miR-30d-5p, hsa-miR-134-5p, hsa-miR-326	CDX2,GATA6,GRB2,KRAS,NANOG,PIK3C2A,PIK3R1,PIK3R2,SMAD1,SMAD4,SMAD5,SMO,STAT3,TCL1A,TP53,WNT5A
CSDE1 Signaling Pathway	1e-11	0.321	hsa-let-7d-5p, hsa-miR-206, hsa-miR-107, hsa-miR-10b-5p, hsa-miR-122-5p, hsa-miR-141-3p, hsa-miR-15a-5p, hsa-miR-20b-5p, hsa-miR-205-5p, hsa-miR-23b-3p, hsa-miR-29c-3p	AGO1,AGO2,AGO3,AGO4,AKT3,APAF1,CCND3,CNOT6,CSDE1,CTNNB1,DCP2,FOS,MYC,PTBP1,PTEN,RAC1,SDC4,VIM	0.000776247	0.107	hsa-miR-185-3p, hsa-miR-199b-3p, hsa-miR-221-3p, hsa-miR-223-3p, hsa-miR-23a-3p, hsa-miR-24-3p, hsa-miR-26b-5p, hsa-miR-338-3p, hsa-miR-382-5p, hsa-miR-494-3p	APAF1,FN1,FOS,MYC,PTEN,VIM
Apoptosis Signaling	1.26e-11	0.231	hsa-let-7d-5p, hsa-miR-206, hsa-miR-101-3p, hsa-miR-10b-5p, hsa-miR-125b-5p, hsa-miR-141-3p, hsa-miR-153-3p, hsa-miR-15a-5p, hsa-miR-20b-5p, hsa-miR-18a-3p, hsa-miR-18b-5p, hsa-miR-196a-5p, hsa-miR-203a, hsa-miR-205-5p, hsa-miR-218-5p, hsa-miR-29c-3p	APAF1,BAK1,BCL2,BCL2L1,BCL2L11,CASP3,CASP6,CASP7,CASP9,IKBKB,KRAS,MAP2K1,MAP2K4,MAP2K7,MAP4K4,MAPK3,MCL1,NRAS,PLCG1,PRKCA,PRKCE,RAF1,TNF,TP53	1.58e-08	0.135	hsa-miR-224-5p, hsa-miR-133a-3p, hsa-miR-146a-5p, hsa-miR-181c-5p, hsa-miR-221-3p, hsa-miR-24-3p, hsa-miR-26b-5p, hsa-miR-27b-3p, hsa-miR-30d-5p, hsa-miR-382-5p, hsa-miR-487b-3p, hsa-miR-491-5p	APAF1,BAK1,BAX,BCL2,BCL2L1,BCL2L11,CAPN8,CDK1,CHUK,KRAS,MAP2K4,MAP4K4,MCL1,TP53
Melanoma Signaling	1.58e-11	0.34	hsa-let-7d-5p, hsa-miR-122-5p, hsa-miR-125b-5p, hsa-miR-141-3p, hsa-miR-15a-5p, hsa-miR-20b-5p, hsa-miR-196a-5p, hsa-miR-211-5p, hsa-miR-210-3p, hsa-miR-23b-3p, hsa-miR-29c-3p	ACVR1,ACVR1B,ACVR2A,AKT3,BMPR2,CTNNB1,IFNG,IKBKB,SMAD3,SMAD4,STAT3,TGFB2,TGFB3,TGFBR1,TGFBR2,TNF,TP53	2.69e-09	0.22	hsa-miR-224-5p, hsa-miR-301a-3p, hsa-miR-146a-5p, hsa-miR-223-3p, hsa-miR-23a-3p, hsa-miR-24-3p, hsa-miR-26b-5p, hsa-miR-27b-3p, hsa-miR-30d-5p, hsa-miR-335-3p, hsa-miR-338-3p, hsa-miR-28-5p	ACVR1,ACVR1B,CHUK,CXCR4,MAD2L1,SMAD3,SMAD4,STAT3,TGFBR1,TGFBR2,TP53
FAT10 Cancer Signaling Pathway	1.58e-11	0.34	hsa-let-7d-5p, hsa-miR-10b-5p, hsa-miR-122-5p, hsa-miR-125b-5p, hsa-miR-15a-5p, hsa-miR-20b-5p, hsa-miR-182-5p, hsa-miR-18a-3p, hsa-miR-18b-5p, hsa-miR-193a-5p, hsa-miR-205-5p, hsa-miR-218-5p, hsa-miR-23b-3p, hsa-miR-29c-3p	AKT3,CCND1,CDKN1A,CDKN2A,E2F1,KRAS,MAP2K1,MAPK3,MITF,NRAS,PIK3C2A,PIK3R1,PIK3R3,PTEN,RAF1,RB1,TP53	1.7e-10	0.24	hsa-miR-224-5p, hsa-miR-126-3p, hsa-miR-181c-5p, hsa-miR-221-3p, hsa-miR-23a-3p, hsa-miR-24-3p, hsa-miR-26b-5p, hsa-miR-30e-3p, hsa-miR-30d-5p, hsa-miR-330-3p, hsa-miR-338-3p, hsa-miR-494-3p, hsa-miR-1271-5p	CCND1,CDK4,CDKN2A,E2F1,KRAS,MITF,PIK3C2A,PIK3R1,PIK3R2,PTEN,RB1,TP53
Renal Cell Carcinoma Signaling	1.58e-11	0.263	hsa-let-7d-5p, hsa-miR-206, hsa-miR-122-5p, hsa-miR-141-3p, hsa-miR-150-5p, hsa-miR-15a-5p, hsa-miR-20b-5p, hsa-miR-18a-3p, hsa-miR-18b-5p, hsa-miR-193a-5p, hsa-miR-205-5p, hsa-miR-218-5p, hsa-miR-23b-3p, hsa-miR-29c-3p	AKT3,CDC42,EGLN3,FOS,GRB2,HIF1A,JUN,KRAS,MAP2K1,MAPK3,MET,NRAS,PAK1,PAK5,PDGFB,PIK3C2A,PIK3R1,PIK3R3,RAC1,RAF1,VEGFA	5.01e-09	0.163	hsa-miR-126-3p, hsa-miR-181c-5p, hsa-miR-199b-3p, hsa-miR-199a-5p, hsa-miR-221-3p, hsa-miR-23a-3p, hsa-miR-27b-3p, hsa-miR-30e-3p, hsa-miR-30d-5p, hsa-miR-326, hsa-miR-335-3p, hsa-miR-335-5p, hsa-miR-338-3p	ETS1,FOS,GRB2,HIF1A,JUN,KRAS,MET,PDGFB,PIK3C2A,PIK3R1,PIK3R2,PTPN11,VEGFA
Ferroptosis Signaling Pathway	2.51e-11	0.206	hsa-let-7d-5p, hsa-miR-206, hsa-miR-122-5p, hsa-miR-125b-5p, hsa-miR-141-3p, hsa-miR-15a-5p, hsa-miR-20b-5p, hsa-miR-18a-3p, hsa-miR-18b-5p, hsa-miR-218-5p, hsa-miR-29c-3p	ALOX5,ARAF,ARF3,ARF4,BAP1,BECN1,CDKN1A,FANCD2,GCH1,GSS,HMOX1,KRAS,MAP2K1,MAPK3,NRAS,RAF1,RB1,RBL2,SLC38A1,SLC3A2,SLC7A11,SP1,SQSTM1,STAT3,TP53,YAP1	0.000190546	0.0794	hsa-miR-224-5p, hsa-miR-181c-5p, hsa-miR-223-3p, hsa-miR-24-3p, hsa-miR-26b-5p, hsa-miR-30d-5p, hsa-miR-33a-5p, hsa-miR-494-3p	ABCA1,BECN1,HMOX1,KRAS,LINC00472,RB1,SLC38A1,SLC7A11,STAT3,TP53
GP6 Signaling Pathway	3.16e-11	0.205	hsa-let-7d-5p, hsa-miR-206, hsa-miR-122-5p, hsa-miR-141-3p, hsa-miR-15a-5p, hsa-miR-193a-5p, hsa-miR-203a, hsa-miR-205-5p, hsa-miR-218-5p, hsa-miR-29c-3p	AKT3,Calm1 (includes others),COL15A1,COL1A1,COL1A2,COL3A1,COL4A1,COL4A2,COL4A5,COL5A1,COL5A2,COL5A3,COL8A1,GRB2,ITGB3,LAMB3,LAMC1,PDPK1,PIK3C2A,PIK3R1,PIK3R3,PLCG1,PRKCA,PRKCE,RAC1,RHOG	3.98e-09	0.126	hsa-miR-126-3p, hsa-miR-146a-5p, hsa-miR-199a-5p, hsa-miR-221-3p, hsa-miR-27b-3p, hsa-miR-30e-3p, hsa-miR-30d-5p, hsa-miR-335-3p, hsa-miR-338-3p	COL13A1,COL1A1,COL1A2,COL4A1,COL4A2,COL4A5,COL5A1,COL5A2,COL8A1,GRB2,LAMC1,LAMC2,PDPK1,PIK3C2A,PIK3R1,PIK3R2
Endometrial Cancer Signaling	3.98e-11	0.3	hsa-let-7d-5p, hsa-miR-10b-5p, hsa-miR-122-5p, hsa-miR-125b-5p, hsa-miR-141-3p, hsa-miR-15a-5p, hsa-miR-20b-5p, hsa-miR-18a-3p, hsa-miR-193a-5p, hsa-miR-205-5p, hsa-miR-218-5p, hsa-miR-23b-3p, hsa-miR-29c-3p	AKT3,CASP9,CCND1,CTNNB1,ERBB2,GRB2,KRAS,MAP2K1,MAPK3,MYC,NRAS,PDPK1,PIK3C2A,PIK3R1,PIK3R3,PTEN,RAF1,TP53	1.66e-09	0.2	hsa-miR-224-5p, hsa-miR-126-3p, hsa-miR-181c-5p, hsa-miR-185-3p, hsa-miR-221-3p, hsa-miR-23a-3p, hsa-miR-24-3p, hsa-miR-26b-5p, hsa-miR-27b-3p, hsa-miR-30e-3p, hsa-miR-30d-5p, hsa-miR-331-3p, hsa-miR-338-3p, hsa-miR-494-3p, hsa-miR-548j-5p	CCND1,ERBB2,FOXO3,GRB2,KRAS,MYC,PDPK1,PIK3C2A,PIK3R1,PIK3R2,PTEN,TP53
p70S6K Signaling	7.94e-11	0.271	hsa-let-7d-5p, hsa-miR-122-5p, hsa-miR-141-3p, hsa-miR-15a-5p, hsa-miR-20b-5p, hsa-miR-18a-3p, hsa-miR-193a-5p, hsa-miR-211-5p, hsa-miR-218-5p, hsa-miR-29c-3p	AKT3,BCL2L1,CCND1,GRB2,JAK2,KRAS,MAP2K1,MAPK3,NRAS,PIK3C2A,PIK3R1,PIK3R3,PPP3CA,PPP3R1,RAF1,RUNX1,SHC1,STAT3,STAT5B	7.94e-11	0.2	hsa-miR-126-3p, hsa-miR-146a-5p, hsa-miR-181c-5p, hsa-miR-199b-3p, hsa-miR-199a-5p, hsa-miR-221-3p, hsa-miR-223-3p, hsa-miR-27b-3p, hsa-miR-30e-3p, hsa-miR-30d-5p, hsa-miR-326, hsa-miR-335-5p, hsa-miR-338-3p, hsa-miR-491-5p	BCL2L1,CCND1,ETS1,GRB2,KRAS,PIK3C2A,PIK3R1,PIK3R2,PPP3CA,PPP3R1,PTPN11,RUNX1,STAT1,STAT3
GM-CSF Signaling	7.94e-11	0.197	hsa-let-7d-5p, hsa-miR-206, hsa-miR-100-5p, hsa-miR-122-5p, hsa-miR-15a-5p, hsa-miR-20b-5p, hsa-miR-18a-3p, hsa-miR-193a-5p, hsa-miR-203a, hsa-miR-211-5p, hsa-miR-205-5p, hsa-miR-218-5p, hsa-miR-29c-3p	AKT3,EGFR,F2,GNAI2,GRB2,IL2RG,IRS1,JAK1,KRAS,MAP2K1,MAPK3,MTOR,NRAS,PDPK1,PIK3C2A,PIK3R1,PIK3R3,PLCG1,PPP2R5C,PRKCA,PRKCE,PTPA,RAF1,SHC1,SRC,YWHAQ	1.15e-05	0.0909	hsa-miR-126-3p, hsa-miR-181c-5p, hsa-miR-199b-3p, hsa-miR-221-3p, hsa-miR-223-3p, hsa-miR-27b-3p, hsa-miR-30e-3p, hsa-miR-30d-5p, hsa-miR-1271-5p	F2,GNAI2,GRB2,IRS1,KRAS,MTOR,PDPK1,PIK3C2A,PIK3R1,PIK3R2,PPP2R2A,PTPA
Role of NFAT in Cardiac Hypertrophy	1.07e-10	0.155	hsa-let-7d-5p, hsa-miR-206, hsa-miR-100-5p, hsa-miR-122-5p, hsa-miR-125b-5p, hsa-miR-141-3p, hsa-miR-15a-5p, hsa-miR-20b-5p, hsa-miR-182-5p, hsa-miR-18a-3p, hsa-miR-193a-5p, hsa-miR-203a, hsa-miR-211-5p, hsa-miR-205-5p, hsa-miR-218-5p, hsa-miR-29c-3p	ADCY6,AKT3,CACNA2D1,Calm1 (includes others),GNAI2,GRB2,HDAC1,HDAC4,IGF1,IGF1R,KRAS,MAP2K1,MAP2K4,MAP2K7,MAPK11,MAPK3,MEF2A,MEF2D,NRAS,PIK3C2A,PIK3R1,PIK3R3,PLCG1,PPP3CA,PPP3R1,PRKCA,PRKCE,RAF1,SHC1,SRC,TGFB2,TGFB3,TGFBR1,TGFBR2	1.78e-06	0.0773	hsa-miR-126-3p, hsa-miR-133a-3p, hsa-miR-181c-5p, hsa-miR-221-3p, hsa-miR-223-3p, hsa-miR-24-3p, hsa-miR-26b-5p, hsa-miR-27b-3p, hsa-miR-30e-3p, hsa-miR-30d-5p, hsa-miR-335-3p, hsa-miR-338-3p, hsa-miR-487b-3p, hsa-miR-1271-5p	ADCY6,GNAI2,GRB2,IGF1,IGF1R,KRAS,MAP2K4,MAPK14,MEF2C,NFATC4,PIK3C2A,PIK3R1,PIK3R2,PPP3CA,PPP3R1,TGFBR1,TGFBR2
Oncostatin M Signaling	1.48e-10	0.349	hsa-let-7d-5p, hsa-miR-206, hsa-miR-122-5p, hsa-miR-141-3p, hsa-miR-15a-5p, hsa-miR-20b-5p, hsa-miR-18a-3p, hsa-miR-211-5p, hsa-miR-23b-3p	GRB2,JAK1,JAK2,KRAS,MAP2K1,MAPK3,MMP3,NRAS,OSMR,PLAU,RAF1,SHC1,STAT3,STAT5B,TIMP3	1.62e-06	0.186	hsa-miR-146a-5p, hsa-miR-181c-5p, hsa-miR-221-3p, hsa-miR-223-3p, hsa-miR-23a-3p, hsa-miR-27b-3p	GRB2,KRAS,MMP1,MMP13,PLAU,STAT1,STAT3,TIMP3
14-3-3-mediated Signaling	1.7e-10	0.197	hsa-let-7d-5p, hsa-miR-206, hsa-miR-122-5p, hsa-miR-141-3p, hsa-miR-153-3p, hsa-miR-15a-5p, hsa-miR-20b-5p, hsa-miR-183-5p, hsa-miR-18a-3p, hsa-miR-193a-5p, hsa-miR-203a, hsa-miR-205-5p, hsa-miR-218-5p, hsa-miR-29c-3p	AKT3,FOS,FOXO1,GRB2,JUN,KRAS,MAP2K1,MAP2K4,MAPK3,NRAS,PDCD6IP,PIK3C2A,PIK3R1,PIK3R3,PLCG1,PRKCA,PRKCE,RAF1,SNCA,SRC,TNF,TUBB2A,VIM,YAP1,YWHAQ	1.32e-06	0.102	hsa-miR-224-5p, hsa-miR-126-3p, hsa-miR-181c-5p, hsa-miR-221-3p, hsa-miR-223-3p, hsa-miR-24-3p, hsa-miR-27b-3p, hsa-miR-30e-3p, hsa-miR-30d-5p, hsa-miR-338-3p, hsa-miR-382-5p, hsa-miR-487b-3p, hsa-miR-1271-5p	BAX,CDKN1B,FOS,FOXO1,GRB2,JUN,KRAS,MAP2K4,PIK3C2A,PIK3R1,PIK3R2,TUBA1A,VIM
PAK Signaling	1.95e-10	0.203	hsa-let-7d-5p, hsa-miR-206, hsa-miR-141-3p, hsa-miR-150-5p, hsa-miR-15a-5p, hsa-miR-20b-5p, hsa-miR-18a-3p, hsa-miR-193a-5p, hsa-miR-211-5p, hsa-miR-218-5p, hsa-miR-29c-3p	CASP3,CDC42,CFL2,GRB2,ITGA2,ITGA5,ITGB3,ITGB4,KRAS,MAP2K1,MAP2K4,MAPK3,NRAS,PAK1,PAK5,PDGFA,PDGFB,PIK3C2A,PIK3R1,PIK3R3,RAC1,RAF1,SHC1,TNF	5.62e-07	0.11	hsa-miR-126-3p, hsa-miR-146a-5p, hsa-miR-181c-5p, hsa-miR-221-3p, hsa-miR-24-3p, hsa-miR-27b-3p, hsa-miR-30e-3p, hsa-miR-30d-5p, hsa-miR-134-5p, hsa-miR-335-3p, hsa-miR-335-5p, hsa-miR-338-3p, hsa-miR-487b-3p, hsa-miR-491-5p	GIT1,GRB2,ITGA2,KRAS,LIMK1,MAP2K4,PDGFA,PDGFB,PDGFRA,PIK3C2A,PIK3R1,PIK3R2,PXN
Estrogen-mediated S-phase Entry	2.19e-10	0.462	hsa-let-7d-5p, hsa-miR-206, hsa-miR-107, hsa-miR-125b-5p, hsa-miR-15a-5p, hsa-miR-20b-5p, hsa-miR-18b-5p, hsa-miR-210-3p	CCND1,CCNE1,CCNE2,CDC25A,CDKN1A,E2F1,E2F2,E2F3,E2F5,ESR1,MYC,RB1	3.16e-11	0.385	hsa-miR-146a-5p, hsa-miR-181c-5p, hsa-miR-185-3p, hsa-miR-221-3p, hsa-miR-24-3p, hsa-miR-26b-5p, hsa-miR-330-3p, hsa-miR-338-3p	CCNA2,CCND1,CDK1,CDK4,CDKN1B,E2F1,E2F2,ESR1,MYC,RB1
Cholecystokinin/Gastrin-mediated Signaling	2.34e-10	0.202	hsa-let-7d-5p, hsa-miR-206, hsa-miR-101-3p, hsa-miR-125b-5p, hsa-miR-141-3p, hsa-miR-15a-5p, hsa-miR-20b-5p, hsa-miR-18a-3p, hsa-miR-203a, hsa-miR-211-5p, hsa-miR-205-5p, hsa-miR-218-5p, hsa-miR-29c-3p	CDC42,EGFR,FOS,GRB2,IL1RN,JUN,KRAS,MAP2K1,MAP2K4,MAPK3,MEF2A,MEF2D,NRAS,PRKCA,PRKCE,PTGS2,RAC1,RAF1,RHOB,RHOG,RHOT1,SHC1,SRC,TNF	1.58e-14	0.176	hsa-miR-133a-3p, hsa-miR-146a-5p, hsa-miR-152-3p, hsa-miR-181c-5p, hsa-miR-199b-3p, hsa-miR-221-3p, hsa-miR-223-3p, hsa-miR-24-3p, hsa-miR-26b-5p, hsa-miR-27b-3p, hsa-miR-30d-5p, hsa-miR-335-5p, hsa-miR-487b-3p	CCKBR,Cdc42,DIRAS3,FOS,GRB2,IL1F10,IL36A,IL36B,IL36G,IL36RN,IL37,JUN,KRAS,MAP2K4,MAPK14,MEF2C,PTGS2,PXN,RHOA,RHOB,SRF
Iron homeostasis signaling pathway	2.4e-10	0.187	hsa-let-7d-5p, hsa-miR-206, hsa-miR-122-5p, hsa-miR-125b-5p, hsa-miR-141-3p, hsa-miR-150-5p, hsa-miR-15a-5p, hsa-miR-20b-5p, hsa-miR-183-5p, hsa-miR-18b-5p, hsa-miR-211-5p, hsa-miR-210-3p, hsa-miR-218-5p, hsa-miR-23b-3p, hsa-miR-29c-3p	ATP6AP1L,ATP6V0A1,ATP6V1B2,ATP6V1F,BMP1,BMPR1B,BMPR2,BTRC,CIAO2A,EGFR,HIF1A,HJV,HMOX1,IL6R,ISCU,JAK1,JAK2,LRP1,MAPK3,PDGFA,PDGFB,SMAD3,SMAD4,SMAD5,STAT3,STAT5B	9.55e-05	0.0791	hsa-miR-301a-3p, hsa-miR-146a-5p, hsa-miR-199b-3p, hsa-miR-199a-5p, hsa-miR-223-3p, hsa-miR-23a-3p, hsa-miR-24-3p, hsa-miR-26b-5p, hsa-miR-27b-3p, hsa-miR-30d-5p, hsa-miR-335-3p, hsa-miR-338-3p, hsa-miR-494-3p	HIF1A,HMOX1,IL6R,PDGFA,PDGFB,PDGFRA,SMAD1,SMAD3,SMAD4,SMAD5,STAT3
Germ Cell-Sertoli Cell Junction Signaling	2.63e-10	0.17	hsa-let-7d-5p, hsa-miR-125b-5p, hsa-miR-141-3p, hsa-miR-15a-5p, hsa-miR-20b-5p, hsa-miR-18a-3p, hsa-miR-193a-5p, hsa-miR-203a, hsa-miR-211-5p, hsa-miR-218-5p, hsa-miR-29c-3p	CDC42,CFL2,CTNNB1,ITGA2,KRAS,MAP2K1,MAP2K4,MAP2K7,MAP3K12,MAPK3,NRAS,PAK1,PAK5,PDPK1,PIK3C2A,PIK3R1,PIK3R3,RAC1,RHOB,RHOG,RHOT1,SRC,TGFB2,TGFB3,TGFBR1,TGFBR2,TNF,TUBB2A,ZYX	7.94e-09	0.105	hsa-miR-126-3p, hsa-miR-133a-3p, hsa-miR-181c-5p, hsa-miR-221-3p, hsa-miR-223-3p, hsa-miR-24-3p, hsa-miR-26b-5p, hsa-miR-27b-3p, hsa-miR-30e-3p, hsa-miR-30d-5p, hsa-miR-134-5p, hsa-miR-335-3p, hsa-miR-335-5p, hsa-miR-338-3p, hsa-miR-370-3p, hsa-miR-487b-3p	Cdc42,DIRAS3,ITGA2,KRAS,LIMK1,MAP2K4,MAP3K8,MAPK14,PDPK1,PIK3C2A,PIK3R1,PIK3R2,PXN,RHOA,RHOB,TGFBR1,TGFBR2,TUBA1A
Renin-Angiotensin Signaling	2.82e-10	0.2	hsa-let-7d-5p, hsa-miR-122-5p, hsa-miR-141-3p, hsa-miR-15a-5p, hsa-miR-20b-5p, hsa-miR-182-5p, hsa-miR-18a-3p, hsa-miR-193a-5p, hsa-miR-203a, hsa-miR-211-5p, hsa-miR-205-5p, hsa-miR-218-5p, hsa-miR-29c-3p	ADCY6,FOS,GRB2,JAK2,JUN,KRAS,MAP2K1,MAP2K4,MAPK11,MAPK3,NRAS,PAK1,PAK5,PIK3C2A,PIK3R1,PIK3R3,PLCG1,PRKCA,PRKCE,RAC1,RAF1,SHC1,STAT3,TNF	4.27e-06	0.1	hsa-miR-126-3p, hsa-miR-146a-5p, hsa-miR-181c-5p, hsa-miR-221-3p, hsa-miR-223-3p, hsa-miR-24-3p, hsa-miR-27b-3p, hsa-miR-30e-3p, hsa-miR-30d-5p, hsa-miR-487b-3p, hsa-miR-1271-5p	ADCY6,FOS,GRB2,JUN,KRAS,MAP2K4,MAPK14,PIK3C2A,PIK3R1,PIK3R2,STAT1,STAT3
UVB-Induced MAPK Signaling	3.09e-10	0.308	hsa-miR-206, hsa-miR-100-5p, hsa-miR-122-5p, hsa-miR-125b-5p, hsa-miR-141-3p, hsa-miR-15a-5p, hsa-miR-193a-5p, hsa-miR-203a, hsa-miR-205-5p, hsa-miR-218-5p, hsa-miR-29c-3p	EGFR,EIF4E,FOS,H3-3A/H3-3B,JUN,MAP2K1,MAP2K4,MAPK11,MAPK3,MTOR,PIK3C2A,PIK3R1,PIK3R3,PRKCA,PRKCE,TP53	5.75e-08	0.192	hsa-miR-224-5p, hsa-miR-126-3p, hsa-miR-152-3p, hsa-miR-199b-3p, hsa-miR-221-3p, hsa-miR-24-3p, hsa-miR-30e-3p, hsa-miR-30d-5p, hsa-miR-487b-3p	FOS,JUN,MAP2K4,MAPK14,MTOR,PIK3C2A,PIK3R1,PIK3R2,RPS6KA5,TP53
Neurotrophin/TRK Signaling	3.72e-10	0.25	hsa-let-7d-5p, hsa-miR-206, hsa-miR-141-3p, hsa-miR-150-5p, hsa-miR-18a-3p, hsa-miR-193a-5p, hsa-miR-203a, hsa-miR-211-5p, hsa-miR-205-5p, hsa-miR-218-5p, hsa-miR-23b-3p, hsa-miR-29c-3p	CDC42,CSF1R,ITGA5,ITGB3,ITGB4,KRAS,MET,NRAS,PAK1,PDGFA,PDGFB,PIK3C2A,PIK3R1,PIK3R3,PLCG1,PRKCA,PRKCE,RAC1,SRC	1.74e-05	0.118	hsa-miR-126-3p, hsa-miR-301a-3p, hsa-miR-133a-3p, hsa-miR-181c-5p, hsa-miR-199b-3p, hsa-miR-221-3p, hsa-miR-23a-3p, hsa-miR-30e-3p, hsa-miR-30d-5p, hsa-miR-335-3p, hsa-miR-338-3p	CSF1,KRAS,MET,PDGFA,PDGFB,PIK3C2A,PIK3R1,PIK3R2,RHOA
Macropinocytosis Signaling	3.72e-10	0.25	hsa-let-7d-5p, hsa-miR-206, hsa-miR-125b-5p, hsa-miR-141-3p, hsa-miR-15a-5p, hsa-miR-20b-5p, hsa-miR-18a-3p, hsa-miR-193a-5p, hsa-miR-203a, hsa-miR-211-5p, hsa-miR-218-5p, hsa-miR-29c-3p	BDNF,CDC42,CREB1,FOS,GRB2,JUN,KRAS,MAP2K1,MAP2K4,MAP2K7,MAPK3,NRAS,PDPK1,PIK3C2A,PIK3R1,PIK3R3,PLCG1,RAF1,SHC1	2.75e-08	0.158	hsa-miR-126-3p, hsa-miR-181c-5p, hsa-miR-199b-3p, hsa-miR-221-3p, hsa-miR-24-3p, hsa-miR-27b-3p, hsa-miR-30e-3p, hsa-miR-30d-5p, hsa-miR-335-5p, hsa-miR-485-3p, hsa-miR-487b-3p, hsa-miR-625-5p	CREB1,FOS,GRB2,JUN,KRAS,MAP2K4,NTRK3,PDPK1,PIK3C2A,PIK3R1,PIK3R2,PTPN11
RAR Activation	3.89e-10	0.158	hsa-let-7d-5p, hsa-miR-206, hsa-miR-10b-5p, hsa-miR-122-5p, hsa-miR-125b-5p, hsa-miR-141-3p, hsa-miR-150-5p, hsa-miR-15a-5p, hsa-miR-20b-5p, hsa-miR-182-5p, hsa-miR-193a-5p, hsa-miR-203a, hsa-miR-205-5p, hsa-miR-23b-3p, hsa-miR-29c-3p	ADCY6,AKT3,ARID1A,ARID2,FOS,GTF2H1,IGFBP3,JAK2,JUN,MAP2K1,MAP2K4,MAPK11,MAPKAPK2,MED1,PDPK1,PIK3R1,PIK3R3,PRKCA,PRKCE,PTEN,RAC1,RARG,RDH10,SMAD3,SMAD4,SMAD5,SRC,STAT5B,TGFB2,TGFB3,VEGFA	3.55e-07	0.0867	hsa-miR-126-3p, hsa-miR-301a-3p, hsa-miR-152-3p, hsa-miR-199b-3p, hsa-miR-221-3p, hsa-miR-23a-3p, hsa-miR-24-3p, hsa-miR-26b-5p, hsa-miR-27b-3p, hsa-miR-30d-5p, hsa-miR-487b-3p, hsa-miR-494-3p, hsa-miR-1271-5p	ADCY6,DUSP1,FOS,JUN,MAP2K4,MAPK14,MMP1,PDPK1,PIK3R1,PIK3R2,PTEN,RXRA,SMAD1,SMAD3,SMAD4,SMAD5,VEGFA
LPS-stimulated MAPK Signaling	4.07e-10	0.235	hsa-let-7d-5p, hsa-miR-122-5p, hsa-miR-141-3p, hsa-miR-15a-5p, hsa-miR-20b-5p, hsa-miR-18a-3p, hsa-miR-193a-5p, hsa-miR-196a-5p, hsa-miR-203a, hsa-miR-205-5p, hsa-miR-218-5p, hsa-miR-29c-3p	CDC42,CREB1,FOS,IKBKB,JUN,KRAS,MAP2K1,MAP2K4,MAPK11,MAPK3,NRAS,PAK1,PIK3C2A,PIK3R1,PIK3R3,PRKCA,PRKCE,RAC1,RAF1,TLR4	1.07e-08	0.153	hsa-miR-126-3p, hsa-miR-133a-3p, hsa-miR-146a-5p, hsa-miR-181c-5p, hsa-miR-199b-3p, hsa-miR-221-3p, hsa-miR-24-3p, hsa-miR-30e-3p, hsa-miR-30d-5p, hsa-miR-335-5p, hsa-miR-487b-3p	CHUK,CREB1,FOS,JUN,KRAS,LBP,MAP2K4,MAPK14,PIK3C2A,PIK3R1,PIK3R2,SRF,TLR4
Endocannabinoid Developing Neuron Pathway	4.79e-10	0.195	hsa-let-7d-5p, hsa-miR-100-5p, hsa-miR-122-5p, hsa-miR-125b-5p, hsa-miR-141-3p, hsa-miR-15a-5p, hsa-miR-20b-5p, hsa-miR-182-5p, hsa-miR-18a-3p, hsa-miR-193a-5p, hsa-miR-203a, hsa-miR-218-5p, hsa-miR-29c-3p	ADCY6,AKT3,ARAF,BRCA1,CCND1,CREB1,CTNNB1,GNAI2,KRAS,MAP2K1,MAP2K4,MAP2K7,MAPK11,MAPK3,MTOR,NRAS,PIK3C2A,PIK3R1,PIK3R3,RAC1,RAF1,RPTOR,SRC,STAT3	2.51e-09	0.13	hsa-miR-126-3p, hsa-miR-133a-3p, hsa-miR-146a-5p, hsa-miR-181c-5p, hsa-miR-199b-3p, hsa-miR-221-3p, hsa-miR-223-3p, hsa-miR-24-3p, hsa-miR-30e-3p, hsa-miR-30d-5p, hsa-miR-134-5p, hsa-miR-338-3p, hsa-miR-487b-3p, hsa-miR-1271-5p	ADCY6,BRCA1,CCND1,CDKN1B,CREB1,GNAI2,GNAO1,KRAS,MAP2K4,MAPK14,MTOR,PIK3C2A,PIK3R1,PIK3R2,RHOA,STAT3
Regulation of eIF4 and p70S6K Signaling	7.94e-10	0.162	hsa-let-7d-5p, hsa-miR-206, hsa-miR-100-5p, hsa-miR-107, hsa-miR-122-5p, hsa-miR-15a-5p, hsa-miR-18a-3p, hsa-miR-193a-5p, hsa-miR-211-5p, hsa-miR-218-5p, hsa-miR-29c-3p	AGO1,AGO2,AGO3,AGO4,AKT3,EIF3J,EIF4E,EIF4G2,GRB2,IRS1,ITGA2,ITGA5,ITGB3,ITGB4,KRAS,MAP2K1,MAPK11,MAPK3,MKNK1,MTOR,NRAS,PDPK1,PIK3C2A,PIK3R1,PIK3R3,PPP2R5C,PTPA,RAF1,SHC1	0.000223872	0.067	hsa-miR-126-3p, hsa-miR-181c-5p, hsa-miR-199b-3p, hsa-miR-221-3p, hsa-miR-223-3p, hsa-miR-24-3p, hsa-miR-27b-3p, hsa-miR-30e-3p, hsa-miR-30d-5p, hsa-miR-1271-5p	GRB2,IRS1,ITGA2,KRAS,MAPK14,MTOR,PDPK1,PIK3C2A,PIK3R1,PIK3R2,PPP2R2A,PTPA
Growth Hormone Signaling	8.32e-10	0.254	hsa-miR-206, hsa-miR-100-5p, hsa-miR-125b-5p, hsa-miR-141-3p, hsa-miR-15a-5p, hsa-miR-20b-5p, hsa-miR-182-5p, hsa-miR-193a-5p, hsa-miR-203a, hsa-miR-205-5p, hsa-miR-218-5p, hsa-miR-29c-3p	CSHL1,FOS,IGF1,IGF1R,IGFBP3,IRS1,JAK2,MAPK3,PDPK1,PIK3C2A,PIK3R1,PIK3R3,PLCG1,PRKCA,PRKCE,SOCS3,STAT3,STAT5B	1.1e-09	0.183	hsa-miR-126-3p, hsa-miR-133a-3p, hsa-miR-146a-5p, hsa-miR-152-3p, hsa-miR-221-3p, hsa-miR-223-3p, hsa-miR-27b-3p, hsa-miR-30e-3p, hsa-miR-335-5p, hsa-miR-495-3p, hsa-miR-1271-5p	FOS,IGF1,IGF1R,IRS1,ONECUT1,PDPK1,PIK3C2A,PIK3R1,PIK3R2,RPS6KA5,SRF,STAT1,STAT3
Production of Nitric Oxide and Reactive Oxygen Species in Macrophages	8.91e-10	0.157	hsa-let-7d-5p, hsa-miR-122-5p, hsa-miR-125b-5p, hsa-miR-141-3p, hsa-miR-15a-5p, hsa-miR-20b-5p, hsa-miR-193a-5p, hsa-miR-196a-5p, hsa-miR-203a, hsa-miR-205-5p, hsa-miR-218-5p, hsa-miR-29c-3p	AKT3,CDC42,FOS,IFNG,IKBKB,JAK1,JAK2,JUN,MAP2K1,MAP2K4,MAP2K7,MAP3K12,MAPK11,MAPK3,PIK3C2A,PIK3R1,PIK3R3,PLCG1,PPP1R7,PPP2R5C,PRKCA,PRKCE,PTPA,RAC1,RHOB,RHOG,RHOT1,SPI1,TLR4,TNF	4.47e-08	0.0942	hsa-miR-126-3p, hsa-miR-133a-3p, hsa-miR-146a-5p, hsa-miR-221-3p, hsa-miR-223-3p, hsa-miR-24-3p, hsa-miR-30e-3p, hsa-miR-30d-5p, hsa-miR-370-3p, hsa-miR-487b-3p	Cdc42,CHUK,DIRAS3,FOS,JUN,MAP2K4,MAP3K8,MAPK14,NOS2,PIK3C2A,PIK3R1,PIK3R2,PPP2R2A,PTPA,RHOA,RHOB,STAT1,TLR4
FAK Signaling	9.33e-10	0.197	hsa-let-7d-5p, hsa-miR-206, hsa-miR-107, hsa-miR-10b-5p, hsa-miR-122-5p, hsa-miR-141-3p, hsa-miR-15a-5p, hsa-miR-20b-5p, hsa-miR-18a-3p, hsa-miR-193a-5p, hsa-miR-203a, hsa-miR-211-5p, hsa-miR-205-5p, hsa-miR-218-5p, hsa-miR-23b-3p, hsa-miR-29c-3p	AKT3,CRKL,EGFR,GRB2,ITGA2,ITGA5,ITGB3,ITGB4,KRAS,MAP2K1,MAPK3,NRAS,PAK1,PAK5,PDPK1,PIK3C2A,PIK3R1,PIK3R3,PLCG1,PTEN,RAC1,RAF1,SRC	1.95e-05	0.094	hsa-miR-126-3p, hsa-miR-181c-5p, hsa-miR-221-3p, hsa-miR-23a-3p, hsa-miR-26b-5p, hsa-miR-27b-3p, hsa-miR-30e-3p, hsa-miR-30d-5p, hsa-miR-335-5p, hsa-miR-382-5p, hsa-miR-494-3p	CAPN8,CRKL,GRB2,ITGA2,KRAS,PDPK1,PIK3C2A,PIK3R1,PIK3R2,PTEN,PXN
FLT3 Signaling in Hematopoietic Progenitor Cells	9.55e-10	0.237	hsa-let-7d-5p, hsa-miR-100-5p, hsa-miR-122-5p, hsa-miR-141-3p, hsa-miR-15a-5p, hsa-miR-20b-5p, hsa-miR-18a-3p, hsa-miR-193a-5p, hsa-miR-203a, hsa-miR-211-5p, hsa-miR-218-5p, hsa-miR-29c-3p	AKT3,CREB1,EIF4E,FLT3,GRB2,KRAS,MAP2K1,MAPK11,MAPK3,MTOR,NRAS,PDPK1,PIK3C2A,PIK3R1,PIK3R3,RAF1,SHC1,STAT3,STAT5B	5.01e-09	0.163	hsa-miR-126-3p, hsa-miR-146a-5p, hsa-miR-152-3p, hsa-miR-181c-5p, hsa-miR-199b-3p, hsa-miR-221-3p, hsa-miR-223-3p, hsa-miR-24-3p, hsa-miR-27b-3p, hsa-miR-30e-3p, hsa-miR-335-5p	CREB1,GRB2,KRAS,MAPK14,MTOR,PDPK1,PIK3C2A,PIK3R1,PIK3R2,PTPN11,RPS6KA5,STAT1,STAT3
Apelin Endothelial Signaling Pathway	1.26e-09	0.18	hsa-let-7d-5p, hsa-miR-206, hsa-miR-100-5p, hsa-miR-122-5p, hsa-miR-125b-5p, hsa-miR-141-3p, hsa-miR-15a-5p, hsa-miR-20b-5p, hsa-miR-182-5p, hsa-miR-18a-3p, hsa-miR-18b-5p, hsa-miR-193a-5p, hsa-miR-203a, hsa-miR-205-5p, hsa-miR-218-5p, hsa-miR-23b-3p, hsa-miR-29c-3p	ADCY6,AKT3,APLN,Calm1 (includes others),FOS,GNAI2,HDAC4,HIF1A,JUN,KRAS,MAP2K1,MAP2K4,MAPK3,MEF2A,MEF2D,MTOR,NRAS,PIK3C2A,PIK3R1,PIK3R3,PRKCA,PRKCE,RAF1,SMAD3,SP1	1.51e-08	0.115	hsa-miR-126-3p, hsa-miR-181c-5p, hsa-miR-199b-3p, hsa-miR-199a-5p, hsa-miR-221-3p, hsa-miR-223-3p, hsa-miR-23a-3p, hsa-miR-24-3p, hsa-miR-27b-3p, hsa-miR-30e-3p, hsa-miR-30d-5p, hsa-miR-134-5p, hsa-miR-487b-3p, hsa-miR-1271-5p	ADCY6,FOS,GNAI2,GNAO1,HIF1A,ICAM1,JUN,KRAS,MAP2K4,MEF2C,MTOR,PIK3C2A,PIK3R1,PIK3R2,SMAD3,VCAM1
RANK Signaling in Osteoclasts	1.51e-09	0.22	hsa-miR-206, hsa-miR-122-5p, hsa-miR-125b-5p, hsa-miR-141-3p, hsa-miR-15a-5p, hsa-miR-20b-5p, hsa-miR-182-5p, hsa-miR-193a-5p, hsa-miR-196a-5p, hsa-miR-203a, hsa-miR-218-5p, hsa-miR-29c-3p	AKT3,Calm1 (includes others),FOS,IKBKB,JUN,MAP2K1,MAP2K4,MAP2K7,MAP3K12,MAPK11,MAPK3,MITF,NFATC1,PIK3C2A,PIK3R1,PIK3R3,PPP3CA,PPP3R1,RAF1,SRC	2.51e-08	0.143	hsa-miR-126-3p, hsa-miR-146a-5p, hsa-miR-221-3p, hsa-miR-24-3p, hsa-miR-30e-3p, hsa-miR-30d-5p, hsa-miR-370-3p, hsa-miR-487b-3p, hsa-miR-1271-5p	CHUK,FOS,JUN,MAP2K4,MAP3K8,MAPK14,MITF,PIK3C2A,PIK3R1,PIK3R2,PPP3CA,PPP3R1,TRAF6
Acute Phase Response Signaling	1.78e-09	0.157	hsa-let-7d-5p, hsa-miR-206, hsa-miR-100-5p, hsa-miR-122-5p, hsa-miR-125b-5p, hsa-miR-141-3p, hsa-miR-150-5p, hsa-miR-15a-5p, hsa-miR-20b-5p, hsa-miR-18a-3p, hsa-miR-193a-5p, hsa-miR-196a-5p, hsa-miR-203a, hsa-miR-211-5p, hsa-miR-23b-3p, hsa-miR-29c-3p	AKT3,CEBPB,F2,FOS,GRB2,HMOX1,IKBKB,IL1RN,IL6R,JAK2,JUN,KRAS,MAP2K1,MAP2K4,MAP2K7,MAPK11,MAPK3,MTOR,MYD88,NRAS,OSMR,PDPK1,PIK3R1,PIK3R3,RAF1,SHC1,SOCS3,STAT3,TNF	3.98e-19	0.162	hsa-miR-126-3p, hsa-miR-146a-5p, hsa-miR-181c-5p, hsa-miR-199b-3p, hsa-miR-221-3p, hsa-miR-223-3p, hsa-miR-23a-3p, hsa-miR-24-3p, hsa-miR-27b-3p, hsa-miR-30d-5p, hsa-miR-335-5p, hsa-miR-487b-3p, hsa-miR-494-3p	CHUK,CRP,F2,FN1,FOS,GRB2,HMOX1,IL1F10,IL1R1,IL1RAP,IL36A,IL36B,IL36G,IL36RN,IL37,IL6R,IRAK1,JUN,KRAS,LBP,MAP2K4,MAPK14,MTOR,PDPK1,PIK3R1,PIK3R2,PTPN11,SOD2,STAT3,TRAF6
Hereditary Breast Cancer Signaling	2e-09	0.176	hsa-let-7d-5p, hsa-miR-206, hsa-miR-107, hsa-miR-10b-5p, hsa-miR-122-5p, hsa-miR-125b-5p, hsa-miR-15a-5p, hsa-miR-20b-5p, hsa-miR-18a-3p, hsa-miR-18b-5p, hsa-miR-193a-5p, hsa-miR-205-5p, hsa-miR-218-5p, hsa-miR-23b-3p, hsa-miR-29c-3p	AKT3,ARID1A,ARID2,BRCA1,CCND1,CCND3,CDK6,CDKN1A,CHEK1,E2F1,FANCD2,HDAC1,HDAC4,KRAS,MSH2,NRAS,PIK3C2A,PIK3R1,PIK3R3,POLR2C,POLR2K,PTEN,RB1,TP53,WEE1	8.13e-07	0.0986	hsa-miR-224-5p, hsa-miR-126-3p, hsa-miR-146a-5p, hsa-miR-181c-5p, hsa-miR-221-3p, hsa-miR-23a-3p, hsa-miR-24-3p, hsa-miR-26b-5p, hsa-miR-27b-3p, hsa-miR-30e-3p, hsa-miR-30d-5p, hsa-miR-330-3p, hsa-miR-338-3p, hsa-miR-494-3p	BRCA1,CCND1,CDK1,CDK4,CDK6,E2F1,KRAS,PIK3C2A,PIK3R1,PIK3R2,PTEN,RB1,TP53,WEE1
UVC-Induced MAPK Signaling	2.24e-09	0.294	hsa-let-7d-5p, hsa-miR-206, hsa-miR-122-5p, hsa-miR-125b-5p, hsa-miR-141-3p, hsa-miR-15a-5p, hsa-miR-18a-3p, hsa-miR-203a, hsa-miR-205-5p, hsa-miR-218-5p	ARAF,EGFR,FOS,JUN,KRAS,MAP2K1,MAP2K4,MAPK11,MAPK3,NRAS,PRKCA,PRKCE,RAF1,SRC,TP53	0.000467735	0.118	hsa-miR-224-5p, hsa-miR-181c-5p, hsa-miR-221-3p, hsa-miR-24-3p, hsa-miR-30d-5p, hsa-miR-487b-3p	FOS,JUN,KRAS,MAP2K4,MAPK14,TP53
Natural Killer Cell Signaling	2.4e-09	0.151	hsa-let-7d-5p, hsa-miR-100-5p, hsa-miR-122-5p, hsa-miR-125b-5p, hsa-miR-141-3p, hsa-miR-15a-5p, hsa-miR-20b-5p, hsa-miR-18a-3p, hsa-miR-193a-5p, hsa-miR-218-5p, hsa-miR-29c-3p	AKT3,CDC42,CFL2,COL1A1,COL1A2,COL3A1,COL5A3,GRB2,HSPA1A/HSPA1B,IFNG,JAK2,KRAS,MAP2K1,MAP3K12,MAPK11,MAPK3,MICA,MTOR,MYD88,NFATC1,NRAS,PAK1,PAK5,PIK3C2A,PIK3R1,PIK3R3,PLCG1,RAC1,RAF1,WIPF1	8.51e-08	0.0905	hsa-miR-126-3p, hsa-miR-133a-3p, hsa-miR-146a-5p, hsa-miR-181c-5p, hsa-miR-199b-3p, hsa-miR-221-3p, hsa-miR-24-3p, hsa-miR-27b-3p, hsa-miR-30e-3p, hsa-miR-30d-5p, hsa-miR-134-5p, hsa-miR-335-3p, hsa-miR-335-5p, hsa-miR-338-3p, hsa-miR-370-3p	COL1A1,COL1A2,GRB2,IL12RB2,KIR2DL1/KIR2DL3,KIR2DL2,KRAS,LIMK1,MAP3K8,MAPK14,MTOR,NFATC4,PIK3C2A,PIK3R1,PIK3R2,PTPN11,PXN,TRAF6
Synaptogenesis Signaling Pathway	2.75e-09	0.125	hsa-let-7d-5p, hsa-miR-206, hsa-miR-100-5p, hsa-miR-107, hsa-miR-122-5p, hsa-miR-125b-5p, hsa-miR-141-3p, hsa-miR-15a-5p, hsa-miR-20b-5p, hsa-miR-182-5p, hsa-miR-18a-3p, hsa-miR-18b-5p, hsa-miR-193a-5p, hsa-miR-203a, hsa-miR-211-5p, hsa-miR-205-5p, hsa-miR-210-3p, hsa-miR-218-5p, hsa-miR-29c-3p	ADCY6,AKT3,AP2A1,ARPC1B,ARPC3,BDNF,CACNA2D1,CADM1,Calm1 (includes others),CDC42,CDH11,CDH5,CREB1,CRKL,CTNNB1,EFNA3,EFNB1,GRB2,KRAS,LRP1,MAPK3,MTOR,NAPG,NRAS,PAK1,PIK3C2A,PIK3R1,PIK3R3,PLCG1,PRKCE,RAC1,RAF1,SHC1,SNCA,SRC,STX1A,SYT4,THBS1,VTI1B	6.31e-08	0.0737	hsa-miR-224-5p, hsa-miR-126-3p, hsa-miR-133a-3p, hsa-miR-146a-5p, hsa-miR-181c-5p, hsa-miR-199b-3p, hsa-miR-221-3p, hsa-miR-24-3p, hsa-miR-26b-5p, hsa-miR-27b-3p, hsa-miR-30e-3p, hsa-miR-30d-5p, hsa-miR-134-5p, hsa-miR-339-5p, hsa-miR-1271-5p	ADCY6,AP2A1,AP2M1,CREB1,CRKL,EPHA2,GRB2,GRIA2,GRM3,KRAS,LIMK1,MAPK14,MTOR,NAPG,NLGN1,PIK3C2A,PIK3R1,PIK3R2,RHOA,STX1A,SYT1,SYT4,THBS1
ERBB4 Signaling	3.09e-09	0.25	hsa-let-7d-5p, hsa-miR-122-5p, hsa-miR-141-3p, hsa-miR-15a-5p, hsa-miR-18a-3p, hsa-miR-193a-5p, hsa-miR-203a, hsa-miR-211-5p, hsa-miR-205-5p, hsa-miR-218-5p, hsa-miR-29c-3p	ADAM17,GRB2,KRAS,MAP2K1,MAPK3,NRAS,PDPK1,PIK3C2A,PIK3R1,PIK3R3,PLCG1,PRKCA,PRKCE,PSEN2,RAF1,SHC1,YAP1	0.00213796	0.0882	hsa-miR-126-3p, hsa-miR-181c-5p, hsa-miR-221-3p, hsa-miR-27b-3p, hsa-miR-30e-3p	GRB2,KRAS,PDPK1,PIK3C2A,PIK3R1,PIK3R2
IL-2 Signaling	4.27e-09	0.262	hsa-let-7d-5p, hsa-miR-122-5p, hsa-miR-141-3p, hsa-miR-15a-5p, hsa-miR-20b-5p, hsa-miR-18a-3p, hsa-miR-193a-5p, hsa-miR-211-5p, hsa-miR-218-5p, hsa-miR-29c-3p	AKT3,FOS,GRB2,IL2RG,JAK1,JUN,KRAS,MAP2K1,MAPK3,NRAS,PIK3C2A,PIK3R1,PIK3R3,RAF1,SHC1,STAT5B	2.4e-05	0.131	hsa-miR-126-3p, hsa-miR-181c-5p, hsa-miR-221-3p, hsa-miR-27b-3p, hsa-miR-30e-3p, hsa-miR-30d-5p, hsa-miR-335-5p	FOS,GRB2,JUN,KRAS,PIK3C2A,PIK3R1,PIK3R2,PTPN11
VDR/RXR Activation	4.27e-09	0.231	hsa-let-7d-5p, hsa-miR-10b-5p, hsa-miR-122-5p, hsa-miR-125b-5p, hsa-miR-141-3p, hsa-miR-150-5p, hsa-miR-153-3p, hsa-miR-15a-5p, hsa-miR-20b-5p, hsa-miR-183-5p, hsa-miR-18b-5p, hsa-miR-203a, hsa-miR-205-5p, hsa-miR-218-5p, hsa-miR-23b-3p, hsa-miR-29c-3p	CDKN1A,CEBPB,FOXO1,HES1,IFNG,IGFBP3,KLF4,MED1,NCOA3,PDGFA,PRKCA,PRKCE,RUNX2,SP1,TGFB2,TRPV6,WT1,YY1	0.000144544	0.103	hsa-miR-133a-3p, hsa-miR-146a-5p, hsa-miR-181c-5p, hsa-miR-221-3p, hsa-miR-23a-3p, hsa-miR-27b-3p, hsa-miR-30d-5p, hsa-miR-335-3p, hsa-miR-338-3p, hsa-miR-1271-5p	CAMP,CDKN1B,COL13A1,FOXO1,HES1,PDGFA,RUNX2,RXRA
Estrogen-Dependent Breast Cancer Signaling	5.37e-09	0.228	hsa-let-7d-5p, hsa-miR-206, hsa-miR-100-5p, hsa-miR-122-5p, hsa-miR-141-3p, hsa-miR-15a-5p, hsa-miR-20b-5p, hsa-miR-182-5p, hsa-miR-18a-3p, hsa-miR-18b-5p, hsa-miR-193a-5p, hsa-miR-203a, hsa-miR-218-5p, hsa-miR-29c-3p	AKT3,CCND1,CREB1,EGFR,ESR1,FOS,IGF1,IGF1R,JUN,KRAS,MAPK3,NRAS,PIK3C2A,PIK3R1,PIK3R3,SP1,SRC,STAT5B	3.89e-07	0.139	hsa-miR-126-3p, hsa-miR-133a-3p, hsa-miR-181c-5p, hsa-miR-199b-3p, hsa-miR-221-3p, hsa-miR-27b-3p, hsa-miR-30e-3p, hsa-miR-30d-5p, hsa-miR-338-3p	CCND1,CREB1,ESR1,FOS,IGF1,IGF1R,JUN,KRAS,PIK3C2A,PIK3R1,PIK3R2
VEGF Signaling	7.08e-09	0.202	hsa-let-7d-5p, hsa-miR-206, hsa-miR-122-5p, hsa-miR-125b-5p, hsa-miR-150-5p, hsa-miR-153-3p, hsa-miR-15a-5p, hsa-miR-20b-5p, hsa-miR-183-5p, hsa-miR-18a-3p, hsa-miR-18b-5p, hsa-miR-193a-5p, hsa-miR-203a, hsa-miR-211-5p, hsa-miR-205-5p, hsa-miR-218-5p, hsa-miR-29c-3p	AKT3,BCL2,BCL2L1,ELAVL1,FOXO1,GRB2,HIF1A,KRAS,MAP2K1,MAPK3,NRAS,PIK3C2A,PIK3R1,PIK3R3,PLCG1,PRKCA,RAF1,SHC1,SRC,VEGFA	8.32e-09	0.141	hsa-miR-126-3p, hsa-miR-139-3p, hsa-miR-181c-5p, hsa-miR-199a-5p, hsa-miR-221-3p, hsa-miR-27b-3p, hsa-miR-30e-3p, hsa-miR-335-5p, hsa-miR-491-5p, hsa-miR-1271-5p	BCL2,BCL2L1,ELAVL1,FOXO1,FOXO3,GRB2,HIF1A,KRAS,PIK3C2A,PIK3R1,PIK3R2,PTPN11,PXN,VEGFA
Factors Promoting Cardiogenesis in Vertebrates	7.41e-09	0.166	hsa-let-7d-5p, hsa-miR-206, hsa-miR-125b-5p, hsa-miR-141-3p, hsa-miR-15a-5p, hsa-miR-20b-5p, hsa-miR-203a, hsa-miR-211-5p, hsa-miR-205-5p, hsa-miR-210-3p, hsa-miR-218-5p, hsa-miR-23b-3p, hsa-miR-29c-3p	ACVR1,ACVR1B,ACVR2A,BMP1,BMPR1B,BMPR2,CCND1,CREB1,CTNNB1,LRP1,MAP2K4,MYC,PLCG1,PRKCA,PRKCE,SMAD4,SMAD5,SMO,TGFB2,TGFB3,TGFBR1,TGFBR2,WNT1,WNT3A,WNT5A	4.9e-08	0.106	hsa-miR-301a-3p, hsa-miR-133a-3p, hsa-miR-185-3p, hsa-miR-199b-3p, hsa-miR-223-3p, hsa-miR-23a-3p, hsa-miR-24-3p, hsa-miR-26b-5p, hsa-miR-27b-3p, hsa-miR-30d-5p, hsa-miR-326, hsa-miR-335-3p, hsa-miR-338-3p, hsa-miR-487b-3p	ACVR1,ACVR1B,CCND1,CREB1,MAP2K4,MAPK14,MEF2C,MYC,RHOA,SMAD1,SMAD4,SMAD5,SMO,TGFBR1,TGFBR2,WNT5A
Inhibition of Angiogenesis by TSP1	8.91e-09	0.353	hsa-let-7d-5p, hsa-miR-206, hsa-miR-122-5p, hsa-miR-125b-5p, hsa-miR-141-3p, hsa-miR-150-5p, hsa-miR-15a-5p, hsa-miR-20b-5p, hsa-miR-18b-5p, hsa-miR-211-5p, hsa-miR-205-5p	AKT3,CASP3,CD47,JUN,MAP2K4,MAPK11,MMP9,TGFBR1,TGFBR2,THBS1,TP53,VEGFA	1.32e-08	0.265	hsa-miR-224-5p, hsa-miR-126-3p, hsa-miR-24-3p, hsa-miR-26b-5p, hsa-miR-30e-3p, hsa-miR-30d-5p, hsa-miR-326, hsa-miR-335-3p, hsa-miR-338-3p, hsa-miR-487b-3p	CD47,JUN,MAP2K4,MAPK14,TGFBR1,TGFBR2,THBS1,TP53,VEGFA
Adrenomedullin signaling pathway	9.77e-09	0.146	hsa-let-7d-5p, hsa-miR-206, hsa-miR-122-5p, hsa-miR-125b-5p, hsa-miR-141-3p, hsa-miR-150-5p, hsa-miR-153-3p, hsa-miR-15a-5p, hsa-miR-20b-5p, hsa-miR-182-5p, hsa-miR-18a-3p, hsa-miR-18b-5p, hsa-miR-193a-5p, hsa-miR-211-5p, hsa-miR-218-5p, hsa-miR-29c-3p	ADCY6,AKT3,ARAF,BCL2,Calm1 (includes others),CASP3,CEBPB,FOS,GPR37,GRB2,HIF1A,IL1RN,KCNN4,KRAS,MAP2K1,MAP2K4,MAP2K7,MAPK11,MAPK3,NPR3,NRAS,PIK3C2A,PIK3R1,PIK3R3,PLCG1,PPARG,RAF1,SHC1,TNF	1e-11	0.116	hsa-miR-224-5p, hsa-miR-126-3p, hsa-miR-133a-3p, hsa-miR-146a-5p, hsa-miR-181c-5p, hsa-miR-199a-5p, hsa-miR-221-3p, hsa-miR-24-3p, hsa-miR-27b-3p, hsa-miR-30e-3p, hsa-miR-30d-5p, hsa-miR-487b-3p, hsa-miR-1271-5p	ADCY6,BAX,BCL2,CFH,FOS,GRB2,HIF1A,IL1F10,IL36A,IL36B,IL36G,IL36RN,IL37,KCNH2,KRAS,MAP2K4,MAPK14,NPR3,PIK3C2A,PIK3R1,PIK3R2,PPARG,RXRA
PI3K Signaling in B Lymphocytes	1.12e-08	0.168	hsa-let-7d-5p, hsa-miR-206, hsa-miR-10b-5p, hsa-miR-122-5p, hsa-miR-141-3p, hsa-miR-15a-5p, hsa-miR-20b-5p, hsa-miR-18a-3p, hsa-miR-196a-5p, hsa-miR-203a, hsa-miR-205-5p, hsa-miR-218-5p, hsa-miR-23b-3p, hsa-miR-29c-3p	ABL1,AKT3,ATF6,Calm1 (includes others),CREB1,FOS,IKBKB,IRS1,IRS2,JUN,KRAS,MAP2K1,MAPK3,NFATC1,NRAS,PDPK1,PIK3R1,PLCG1,PPP3CA,PPP3R1,PTEN,RAC1,RAF1,TLR4	3.24e-09	0.119	hsa-miR-126-3p, hsa-miR-133a-3p, hsa-miR-146a-5p, hsa-miR-181c-5p, hsa-miR-199b-3p, hsa-miR-221-3p, hsa-miR-223-3p, hsa-miR-23a-3p, hsa-miR-26b-5p, hsa-miR-27b-3p, hsa-miR-30d-5p, hsa-miR-494-3p, hsa-miR-1271-5p	CD40,CHUK,CREB1,FOS,FOXO3,IRS1,JUN,KRAS,NFATC4,PDPK1,PIK3R1,PIK3R2,PLEKHA4,PPP3CA,PPP3R1,PTEN,TLR4
CXCR4 Signaling	1.41e-08	0.156	hsa-let-7d-5p, hsa-miR-122-5p, hsa-miR-141-3p, hsa-miR-15a-5p, hsa-miR-20b-5p, hsa-miR-182-5p, hsa-miR-18a-3p, hsa-miR-193a-5p, hsa-miR-203a, hsa-miR-205-5p, hsa-miR-218-5p, hsa-miR-23b-3p, hsa-miR-29c-3p	ADCY6,AKT3,CDC42,CXCL12,ELMO2,FOS,GNAI2,JUN,KRAS,MAP2K1,MAP2K4,MAPK3,NRAS,PAK1,PAK5,PIK3C2A,PIK3R1,PIK3R3,PRKCA,PRKCE,RAC1,RAF1,RHOB,RHOG,RHOT1,SRC	3.39e-08	0.102	hsa-miR-126-3p, hsa-miR-133a-3p, hsa-miR-146a-5p, hsa-miR-181c-5p, hsa-miR-221-3p, hsa-miR-223-3p, hsa-miR-23a-3p, hsa-miR-24-3p, hsa-miR-27b-3p, hsa-miR-30e-3p, hsa-miR-30d-5p, hsa-miR-134-5p, hsa-miR-335-5p, hsa-miR-487b-3p, hsa-miR-1271-5p	ADCY6,Cdc42,CXCL12,CXCR4,DIRAS3,FOS,GNAI2,GNAO1,JUN,KRAS,MAP2K4,PIK3C2A,PIK3R1,PIK3R2,PXN,RHOA,RHOB
HMGB1 Signaling	1.41e-08	0.156	hsa-let-7d-5p, hsa-miR-122-5p, hsa-miR-125b-5p, hsa-miR-141-3p, hsa-miR-15a-5p, hsa-miR-20b-5p, hsa-miR-18a-3p, hsa-miR-193a-5p, hsa-miR-218-5p, hsa-miR-29c-3p	AKT3,CDC42,CXCL8,FOS,IFNG,JUN,KRAS,MAP2K1,MAP2K4,MAP2K7,MAPK11,MAPK3,NRAS,PIK3C2A,PIK3R1,PIK3R3,RAC1,RHOB,RHOG,RHOT1,SP1,TGFB2,TGFB3,TLR4,TNF,TNFSF9	2.51e-13	0.138	hsa-miR-126-3p, hsa-miR-133a-3p, hsa-miR-146a-5p, hsa-miR-181c-5p, hsa-miR-221-3p, hsa-miR-223-3p, hsa-miR-24-3p, hsa-miR-30e-3p, hsa-miR-30d-5p, hsa-miR-487b-3p	Cdc42,CXCL8,DIRAS3,FOS,ICAM1,IL1F10,IL1R1,IL36A,IL36B,IL36G,IL37,JUN,KRAS,LTB,MAP2K4,MAPK14,PIK3C2A,PIK3R1,PIK3R2,RHOA,RHOB,TLR4,VCAM1
PEDF Signaling	1.51e-08	0.214	hsa-let-7d-5p, hsa-miR-206, hsa-miR-122-5p, hsa-miR-125b-5p, hsa-miR-141-3p, hsa-miR-153-3p, hsa-miR-15a-5p, hsa-miR-20b-5p, hsa-miR-18a-3p, hsa-miR-215-5p, hsa-miR-193a-5p, hsa-miR-196a-5p, hsa-miR-205-5p, hsa-miR-218-5p, hsa-miR-29c-3p	AKT3,BCL2,BCL2L1,BDNF,CASP7,IKBKB,KRAS,MAPK11,MAPK3,NRAS,PIK3C2A,PIK3R1,PIK3R3,PPARG,RAC1,RAF1,TP53,ZEB1	9.33e-09	0.155	hsa-miR-224-5p, hsa-miR-126-3p, hsa-miR-133a-3p, hsa-miR-146a-5p, hsa-miR-181c-5p, hsa-miR-221-3p, hsa-miR-24-3p, hsa-miR-27b-3p, hsa-miR-30e-3p, hsa-miR-30d-5p, hsa-miR-335-5p, hsa-miR-491-5p	BCL2,BCL2L1,CHUK,KRAS,MAPK14,PIK3C2A,PIK3R1,PIK3R2,PPARG,RHOA,SOD2,SRF,TP53
Clathrin-mediated Endocytosis Signaling	1.95e-08	0.145	hsa-let-7d-5p, hsa-miR-206, hsa-miR-100-5p, hsa-miR-125b-5p, hsa-miR-141-3p, hsa-miR-150-5p, hsa-miR-15a-5p, hsa-miR-20b-5p, hsa-miR-193a-5p, hsa-miR-203a, hsa-miR-211-5p, hsa-miR-205-5p, hsa-miR-218-5p, hsa-miR-23b-3p, hsa-miR-29c-3p	AP2A1,AP3B1,ARPC1B,ARPC3,CDC42,F2,FGF16,FGF2,FGF7,GAK,GRB2,IGF1,ITGA5,ITGB3,ITGB4,MET,PDGFA,PDGFB,PICALM,PIK3C2A,PIK3R1,PIK3R3,PPP3CA,PPP3R1,RAC1,SH3BP4,SRC,VEGFA	6.61e-06	0.0777	hsa-miR-224-5p, hsa-miR-126-3p, hsa-miR-199b-3p, hsa-miR-221-3p, hsa-miR-23a-3p, hsa-miR-27b-3p, hsa-miR-30e-3p, hsa-miR-30d-5p, hsa-miR-335-3p, hsa-miR-338-3p, hsa-miR-494-3p	AP2A1,AP2M1,F2,FGF16,GRB2,IGF1,MET,PDGFA,PDGFB,PIK3C2A,PIK3R1,PIK3R2,PPP3CA,PPP3R1,VEGFA
IL-12 Signaling and Production in Macrophages	1.95e-08	0.169	hsa-let-7d-5p, hsa-miR-122-5p, hsa-miR-125b-5p, hsa-miR-141-3p, hsa-miR-150-5p, hsa-miR-15a-5p, hsa-miR-20b-5p, hsa-miR-193a-5p, hsa-miR-196a-5p, hsa-miR-203a, hsa-miR-205-5p, hsa-miR-218-5p, hsa-miR-29c-3p	AKT3,CEBPB,FOS,IFNG,IKBKB,IL10,JUN,MAP2K1,MAP2K4,MAPK11,MAPK3,MYD88,PIK3C2A,PIK3R1,PIK3R3,PPARG,PRKCA,PRKCE,SPI1,TGFB2,TGFB3,TLR4,TNF	2e-11	0.14	hsa-miR-126-3p, hsa-miR-146a-5p, hsa-miR-221-3p, hsa-miR-24-3p, hsa-miR-27b-3p, hsa-miR-30e-3p, hsa-miR-30d-5p, hsa-miR-370-3p, hsa-miR-487b-3p	CD40,CHUK,FOS,IFNA1/IFNA13,IL10,IL12RB2,JUN,MAP2K4,MAP3K8,MAPK14,NOS2,PIK3C2A,PIK3R1,PIK3R2,PPARG,RXRA,STAT1,TLR4,TRAF6
Role of PKR in Interferon Induction and Antiviral Response	1.95e-08	0.169	hsa-let-7d-5p, hsa-miR-10b-5p, hsa-miR-122-5p, hsa-miR-125b-5p, hsa-miR-141-3p, hsa-miR-150-5p, hsa-miR-15a-5p, hsa-miR-20b-5p, hsa-miR-18b-5p, hsa-miR-196a-5p, hsa-miR-218-5p, hsa-miR-29c-3p	APAF1,CASP3,CASP9,E2F1,FOS,HSP90B1,HSPA1A/HSPA1B,IFNG,IKBKB,JAK1,JUN,MAP2K4,MAP2K7,MAPK11,MAPK3,MYD88,PDGFA,PDGFB,SP1,STAT3,TLR4,TNF,TP53	2e-11	0.14	hsa-miR-224-5p, hsa-miR-146a-5p, hsa-miR-221-3p, hsa-miR-223-3p, hsa-miR-24-3p, hsa-miR-27b-3p, hsa-miR-30d-5p, hsa-miR-330-3p, hsa-miR-335-3p, hsa-miR-338-3p, hsa-miR-487b-3p	APAF1,BAX,CHUK,E2F1,FADD,FOS,IFNA1/IFNA13,IFNB1,JUN,MAP2K4,MAPK14,PDGFA,PDGFB,STAT1,STAT3,TLR4,TLR9,TP53,TRAF6
RAC Signaling	2.57e-08	0.167	hsa-let-7d-5p, hsa-miR-206, hsa-miR-125b-5p, hsa-miR-141-3p, hsa-miR-15a-5p, hsa-miR-20b-5p, hsa-miR-18a-3p, hsa-miR-193a-5p, hsa-miR-211-5p, hsa-miR-218-5p, hsa-miR-29c-3p	ARPC1B,ARPC3,CDC42,CFL2,IQGAP3,ITGA2,ITGA5,ITGB3,ITGB4,JUN,KRAS,MAP2K1,MAP2K4,MAP2K7,MAPK3,NRAS,PAK1,PAK5,PIK3C2A,PIK3R1,PIK3R3,RAC1,RAF1	0.000398107	0.0725	hsa-miR-126-3p, hsa-miR-133a-3p, hsa-miR-181c-5p, hsa-miR-199b-3p, hsa-miR-221-3p, hsa-miR-24-3p, hsa-miR-30e-3p, hsa-miR-30d-5p, hsa-miR-134-5p, hsa-miR-328-3p, hsa-miR-487b-3p	CD44,ITGA2,JUN,KRAS,LIMK1,MAP2K4,PIK3C2A,PIK3R1,PIK3R2,RHOA
TNFR1 Signaling	2.75e-08	0.269	hsa-let-7d-5p, hsa-miR-10b-5p, hsa-miR-125b-5p, hsa-miR-141-3p, hsa-miR-15a-5p, hsa-miR-20b-5p, hsa-miR-196a-5p, hsa-miR-23b-3p, hsa-miR-29c-3p	APAF1,CASP3,CASP6,CASP7,CASP9,CDC42,FOS,IKBKB,JUN,MAP2K4,PAK1,PAK5,TNF,TNFAIP3	6.61e-05	0.135	hsa-miR-146a-5p, hsa-miR-221-3p, hsa-miR-23a-3p, hsa-miR-24-3p, hsa-miR-27b-3p, hsa-miR-30d-5p, hsa-miR-487b-3p	APAF1,CHUK,FADD,FOS,JUN,MAP2K4,TNFAIP3
PPAR Signaling	2.82e-08	0.187	hsa-let-7d-5p, hsa-miR-101-3p, hsa-miR-125b-5p, hsa-miR-141-3p, hsa-miR-150-5p, hsa-miR-15a-5p, hsa-miR-20b-5p, hsa-miR-18a-3p, hsa-miR-196a-5p, hsa-miR-211-5p, hsa-miR-205-5p, hsa-miR-29c-3p	FOS,GRB2,HSP90B1,IKBKB,IL1RN,JUN,KRAS,MAP2K1,MAP4K4,MAPK3,MED1,NRAS,PDGFA,PDGFB,PPARG,PTGS2,RAF1,SHC1,STAT5B,TNF	1e-17	0.215	hsa-miR-146a-5p, hsa-miR-181c-5p, hsa-miR-199b-3p, hsa-miR-221-3p, hsa-miR-26b-5p, hsa-miR-27b-3p, hsa-miR-30d-5p, hsa-miR-335-3p, hsa-miR-338-3p	CHUK,FOS,GRB2,IL1F10,IL1R1,IL1RAP,IL1RAPL2,IL1RL2,IL36A,IL36B,IL36G,IL36RN,IL37,JUN,KRAS,MAP4K4,PDGFA,PDGFB,PDGFRA,PPARG,PTGS2,RXRA,TRAF6
Role of JAK1 and JAK3 in ?c Cytokine Signaling	2.88e-08	0.232	hsa-let-7d-5p, hsa-miR-141-3p, hsa-miR-15a-5p, hsa-miR-20b-5p, hsa-miR-18a-3p, hsa-miR-193a-5p, hsa-miR-203a, hsa-miR-211-5p, hsa-miR-218-5p, hsa-miR-29c-3p	GRB2,IL2RG,IRS1,IRS2,JAK1,JAK2,KRAS,MAPK3,NRAS,PIK3C2A,PIK3R1,PIK3R3,SHC1,SOCS3,STAT3,STAT5B	7.76e-06	0.13	hsa-miR-126-3p, hsa-miR-146a-5p, hsa-miR-181c-5p, hsa-miR-221-3p, hsa-miR-223-3p, hsa-miR-27b-3p, hsa-miR-30e-3p, hsa-miR-335-5p, hsa-miR-1271-5p	GRB2,IRS1,KRAS,PIK3C2A,PIK3R1,PIK3R2,PTPN11,STAT1,STAT3
Fc Epsilon RI Signaling	3.16e-08	0.178	hsa-let-7d-5p, hsa-miR-206, hsa-miR-122-5p, hsa-miR-125b-5p, hsa-miR-141-3p, hsa-miR-15a-5p, hsa-miR-20b-5p, hsa-miR-18a-3p, hsa-miR-193a-5p, hsa-miR-203a, hsa-miR-205-5p, hsa-miR-218-5p, hsa-miR-29c-3p	AKT3,GRB2,INPP5F,INPPL1,KRAS,MAP2K1,MAP2K4,MAP2K7,MAPK11,MAPK3,NRAS,PDPK1,PIK3C2A,PIK3R1,PIK3R3,PLCG1,PRKCA,PRKCE,RAC1,RAF1,TNF	0.000112202	0.0847	hsa-miR-126-3p, hsa-miR-181c-5p, hsa-miR-221-3p, hsa-miR-24-3p, hsa-miR-27b-3p, hsa-miR-30e-3p, hsa-miR-335-5p, hsa-miR-338-3p, hsa-miR-487b-3p	GRB2,KRAS,MAP2K4,MAPK14,PDPK1,PIK3C2A,PIK3R1,PIK3R2,PLA2G4B,PTPN11
Sphingosine-1-phosphate Signaling	3.16e-08	0.178	hsa-let-7d-5p, hsa-miR-122-5p, hsa-miR-125b-5p, hsa-miR-141-3p, hsa-miR-15a-5p, hsa-miR-20b-5p, hsa-miR-18a-3p, hsa-miR-193a-5p, hsa-miR-196a-5p, hsa-miR-203a, hsa-miR-211-5p, hsa-miR-218-5p, hsa-miR-29c-3p	AKT3,CDC42,CREB1,GRB2,IKBKB,KRAS,MAP2K1,MAP2K4,MAP3K12,MAPK3,NRAS,PDPK1,PIK3C2A,PIK3R1,PIK3R3,PLCG1,RAC1,RAF1,RHOG,SHC1,TP53	1.35e-09	0.136	hsa-miR-224-5p, hsa-miR-126-3p, hsa-miR-133a-3p, hsa-miR-146a-5p, hsa-miR-152-3p, hsa-miR-181c-5p, hsa-miR-199b-3p, hsa-miR-221-3p, hsa-miR-24-3p, hsa-miR-27b-3p, hsa-miR-30e-3p, hsa-miR-30d-5p, hsa-miR-335-5p, hsa-miR-370-3p, hsa-miR-487b-3p	BAX,CHUK,CREB1,GRB2,KRAS,MAP2K4,MAP3K8,PDPK1,PIK3C2A,PIK3R1,PIK3R2,PTPN11,RHOA,RPS6KA5,TP53,TRAF6
NGF Signaling	3.16e-08	0.178	hsa-let-7d-5p, hsa-miR-206, hsa-miR-122-5p, hsa-miR-125b-5p, hsa-miR-141-3p, hsa-miR-150-5p, hsa-miR-15a-5p, hsa-miR-20b-5p, hsa-miR-182-5p, hsa-miR-193a-5p, hsa-miR-218-5p, hsa-miR-29c-3p	ADCY6,AKT3,CASP3,CASP6,CASP7,CASP9,CDC42,GNAI2,MAPK3,PDGFA,PDGFB,PIK3C2A,PIK3R1,PIK3R3,PLCG1,RAC1,RHOB,RHOG,RHOT1,S1PR1,SPHK1	3.63e-06	0.102	hsa-miR-126-3p, hsa-miR-133a-3p, hsa-miR-146a-5p, hsa-miR-221-3p, hsa-miR-223-3p, hsa-miR-30e-3p, hsa-miR-30d-5p, hsa-miR-335-3p, hsa-miR-338-3p, hsa-miR-1271-5p	ADCY6,Cdc42,DIRAS3,GNAI2,PDGFA,PDGFB,PDGFRA,PIK3C2A,PIK3R1,PIK3R2,RHOA,RHOB
Agrin Interactions at Neuromuscular Junction	3.63e-08	0.229	hsa-let-7d-5p, hsa-miR-206, hsa-miR-125b-5p, hsa-miR-141-3p, hsa-miR-15a-5p, hsa-miR-20b-5p, hsa-miR-18a-3p, hsa-miR-203a, hsa-miR-205-5p, hsa-miR-218-5p, hsa-miR-29c-3p	AGRN,CDC42,EGFR,ERBB2,ERBB3,JUN,KRAS,LAMC1,MAP2K4,MAPK3,NRAS,PAK1,PAK5,RAC1,SRC,UTRN	0.00245471	0.0857	hsa-miR-181c-5p, hsa-miR-24-3p, hsa-miR-27b-3p, hsa-miR-30d-5p, hsa-miR-331-3p, hsa-miR-335-3p, hsa-miR-335-5p, hsa-miR-338-3p, hsa-miR-487b-3p, hsa-miR-548j-5p	ERBB2,JUN,KRAS,LAMC1,MAP2K4,PXN
Docosahexaenoic Acid (DHA) Signaling	3.8e-08	0.316	hsa-let-7d-5p, hsa-miR-206, hsa-miR-10b-5p, hsa-miR-122-5p, hsa-miR-153-3p, hsa-miR-15a-5p, hsa-miR-20b-5p, hsa-miR-183-5p, hsa-miR-193a-5p, hsa-miR-218-5p, hsa-miR-29c-3p	AKT3,APAF1,APP,BCL2,BCL2L1,CASP3,CASP9,FOXO1,PDPK1,PIK3C2A,PIK3R1,PIK3R3	3.89e-08	0.237	hsa-miR-224-5p, hsa-miR-126-3p, hsa-miR-181c-5p, hsa-miR-221-3p, hsa-miR-24-3p, hsa-miR-27b-3p, hsa-miR-30e-3p, hsa-miR-491-5p, hsa-miR-1271-5p	APAF1,BAX,BCL2,BCL2L1,FOXO1,PDPK1,PIK3C2A,PIK3R1,PIK3R2
Role of JAK family kinases in IL-6-type Cytokine Signaling	3.89e-08	0.4	hsa-miR-122-5p, hsa-miR-141-3p, hsa-miR-15a-5p, hsa-miR-20b-5p, hsa-miR-203a, hsa-miR-23b-3p	IL6R,JAK1,JAK2,MAP2K4,MAPK11,MAPK3,OSMR,SOCS3,STAT3,STAT5B	7.08e-06	0.24	hsa-miR-146a-5p, hsa-miR-223-3p, hsa-miR-23a-3p, hsa-miR-24-3p, hsa-miR-335-5p, hsa-miR-487b-3p	IL6R,MAP2K4,MAPK14,PTPN11,STAT1,STAT3
Role of BRCA1 in DNA Damage Response	4.27e-08	0.212	hsa-let-7d-5p, hsa-miR-206, hsa-miR-100-5p, hsa-miR-125b-5p, hsa-miR-15a-5p, hsa-miR-20b-5p, hsa-miR-18b-5p, hsa-miR-210-3p	ARID1A,ARID2,BRCA1,CDKN1A,CHEK1,E2F1,E2F2,E2F3,E2F5,FANCD2,IFNG,MDC1,MSH2,PLK1,RB1,RBL2,TP53	0.0047863	0.075	hsa-miR-224-5p, hsa-miR-146a-5p, hsa-miR-24-3p, hsa-miR-26b-5p, hsa-miR-30d-5p, hsa-miR-330-3p	BRCA1,E2F1,E2F2,RB1,STAT1,TP53
Ceramide Signaling	4.68e-08	0.2	hsa-let-7d-5p, hsa-miR-206, hsa-miR-122-5p, hsa-miR-141-3p, hsa-miR-153-3p, hsa-miR-15a-5p, hsa-miR-20b-5p, hsa-miR-18a-3p, hsa-miR-193a-5p, hsa-miR-218-5p, hsa-miR-29c-3p	AKT3,BCL2,FOS,JUN,KRAS,MAP2K1,MAP2K4,MAPK3,NRAS,PIK3C2A,PIK3R1,PIK3R3,PPP2R5C,PTPA,RAF1,S1PR1,SPHK1,TNF	1.07e-05	0.111	hsa-miR-126-3p, hsa-miR-181c-5p, hsa-miR-221-3p, hsa-miR-24-3p, hsa-miR-30e-3p, hsa-miR-30d-5p, hsa-miR-487b-3p	BCL2,FOS,JUN,KRAS,MAP2K4,PIK3C2A,PIK3R1,PIK3R2,PPP2R2A,PTPA
BEX2 Signaling Pathway	5.25e-08	0.21	hsa-let-7d-5p, hsa-miR-206, hsa-miR-100-5p, hsa-miR-10b-5p, hsa-miR-122-5p, hsa-miR-125b-5p, hsa-miR-141-3p, hsa-miR-150-5p, hsa-miR-153-3p, hsa-miR-15a-5p, hsa-miR-20b-5p, hsa-miR-18b-5p, hsa-miR-193a-5p, hsa-miR-205-5p, hsa-miR-23b-3p, hsa-miR-29c-3p	AKT3,BAK1,BBC3,BCL2,CCND1,CDKN1A,CTNNB1,ERBB2,HIF1A,JUN,MAP2K4,MTOR,PPP2R5C,PTEN,PTPA,STAT3,VEGFA	2.51e-13	0.21	hsa-miR-224-5p, hsa-miR-126-3p, hsa-miR-181c-5p, hsa-miR-199b-3p, hsa-miR-199a-5p, hsa-miR-221-3p, hsa-miR-223-3p, hsa-miR-23a-3p, hsa-miR-24-3p, hsa-miR-26b-5p, hsa-miR-27b-3p, hsa-miR-30d-5p, hsa-miR-331-3p, hsa-miR-338-3p, hsa-miR-487b-3p, hsa-miR-494-3p, hsa-miR-548j-5p	BAK1,BBC3,BCL2,CCND1,ERBB2,HIF1A,JUN,KLK1,LMO2,MAP2,MAP2K4,MTOR,PPP2R2A,PTEN,PTPA,STAT3,VEGFA
Th1 Pathway	5.75e-08	0.172	hsa-miR-206, hsa-miR-101-3p, hsa-miR-107, hsa-miR-122-5p, hsa-miR-125b-5p, hsa-miR-15a-5p, hsa-miR-20b-5p, hsa-miR-193a-5p, hsa-miR-203a, hsa-miR-218-5p, hsa-miR-23b-3p, hsa-miR-29c-3p	CCR5,DLL1,GRB2,ICOS,IFNG,IL10,IL6R,JAK1,JAK2,NFATC1,NOTCH1,NOTCH2,NOTCH3,PIK3C2A,PIK3R1,PIK3R3,PSEN2,RUNX3,SOCS3,STAT3,TBX21	2.24e-09	0.131	hsa-miR-126-3p, hsa-miR-133a-3p, hsa-miR-146a-5p, hsa-miR-181c-5p, hsa-miR-221-3p, hsa-miR-223-3p, hsa-miR-23a-3p, hsa-miR-24-3p, hsa-miR-27b-3p, hsa-miR-30e-3p	CD40,GRB2,ICAM1,IFNA1/IFNA13,IL10,IL12RB2,IL6R,NFATC4,NOTCH1,NOTCH4,PIK3C2A,PIK3R1,PIK3R2,STAT1,STAT3,TRA
Signaling by Rho Family GTPases	6.61e-08	0.123	hsa-let-7d-5p, hsa-miR-206, hsa-miR-125b-5p, hsa-miR-141-3p, hsa-miR-15a-5p, hsa-miR-20b-5p, hsa-miR-193a-5p, hsa-miR-211-5p, hsa-miR-218-5p, hsa-miR-23b-3p, hsa-miR-29c-3p	ARHGEF18,ARPC1B,ARPC3,CDC42,CDH11,CDH5,CFL2,FOS,GNAI2,ITGA2,ITGA5,ITGB3,ITGB4,JUN,MAP2K1,MAP2K4,MAP2K7,MAP3K12,MAPK3,NEDD4,PAK1,PAK5,PIK3C2A,PIK3R1,PIK3R3,RAC1,RAF1,RHOB,RHOG,RHOT1,SEPTIN3,VIM,WIPF1	2.4e-05	0.0634	hsa-miR-126-3p, hsa-miR-133a-3p, hsa-miR-221-3p, hsa-miR-223-3p, hsa-miR-23a-3p, hsa-miR-24-3p, hsa-miR-30e-3p, hsa-miR-30d-5p, hsa-miR-134-5p, hsa-miR-338-3p, hsa-miR-382-5p, hsa-miR-487b-3p	Cdc42,DIRAS3,FOS,GNAI2,GNAO1,ITGA2,JUN,LIMK1,MAP2K4,PIK3C2A,PIK3R1,PIK3R2,RHOA,RHOB,SEPTIN3,STMN1,VIM
Actin Cytoskeleton Signaling	8.71e-08	0.127	hsa-let-7d-5p, hsa-miR-206, hsa-miR-100-5p, hsa-miR-107, hsa-miR-141-3p, hsa-miR-150-5p, hsa-miR-15a-5p, hsa-miR-20b-5p, hsa-miR-18a-3p, hsa-miR-193a-5p, hsa-miR-211-5p, hsa-miR-218-5p, hsa-miR-29c-3p	ARPC1B,ARPC3,CDC42,CFL2,CRKL,F2,FGF16,FGF2,FGF7,GRB2,IQGAP3,ITGA2,ITGA5,ITGB3,ITGB4,KRAS,MAP2K1,MAPK3,MYO10,NRAS,PAK1,PAK5,PDGFA,PDGFB,PIK3C2A,PIK3R1,PIK3R3,RAC1,RAF1,SHC1,TMSB10/TMSB4X	4.17e-07	0.0776	hsa-miR-126-3p, hsa-miR-133a-3p, hsa-miR-146a-5p, hsa-miR-181c-5p, hsa-miR-199b-3p, hsa-miR-199a-5p, hsa-miR-221-3p, hsa-miR-27b-3p, hsa-miR-30e-3p, hsa-miR-30d-5p, hsa-miR-134-5p, hsa-miR-335-3p, hsa-miR-335-5p, hsa-miR-338-3p, hsa-miR-491-5p, hsa-miR-494-3p	CRKL,F2,FGF16,FN1,GIT1,GRB2,ITGA2,KRAS,LBP,LIMK1,MYH9,MYO10,PDGFA,PDGFB,PIK3C2A,PIK3R1,PIK3R2,PXN,RHOA
VEGF Family Ligand-Receptor Interactions	9.12e-08	0.202	hsa-let-7d-5p, hsa-miR-206, hsa-miR-122-5p, hsa-miR-150-5p, hsa-miR-15a-5p, hsa-miR-20b-5p, hsa-miR-18a-3p, hsa-miR-193a-5p, hsa-miR-203a, hsa-miR-211-5p, hsa-miR-205-5p, hsa-miR-218-5p, hsa-miR-29c-3p	AKT3,FOS,GRB2,KRAS,MAP2K1,MAPK3,NRAS,NRP1,PIK3C2A,PIK3R1,PIK3R3,PLCG1,PRKCA,PRKCE,RAF1,SHC1,VEGFA	0.000239883	0.0952	hsa-miR-126-3p, hsa-miR-181c-5p, hsa-miR-221-3p, hsa-miR-27b-3p, hsa-miR-30e-3p, hsa-miR-338-3p	FOS,GRB2,KRAS,PIK3C2A,PIK3R1,PIK3R2,PLA2G4B,VEGFA
Thrombin Signaling	1.2e-07	0.133	hsa-let-7d-5p, hsa-miR-206, hsa-miR-122-5p, hsa-miR-141-3p, hsa-miR-15a-5p, hsa-miR-20b-5p, hsa-miR-182-5p, hsa-miR-18a-3p, hsa-miR-193a-5p, hsa-miR-196a-5p, hsa-miR-203a, hsa-miR-211-5p, hsa-miR-205-5p, hsa-miR-218-5p, hsa-miR-29c-3p	ADCY6,AKT3,CDC42,CREB1,EGFR,F2,GNAI2,GRB2,IKBKB,KRAS,MAP2K1,MAPK11,MAPK3,NRAS,PDPK1,PIK3C2A,PIK3R1,PIK3R3,PLCG1,PRKCA,PRKCE,RAC1,RAF1,RHOB,RHOG,RHOT1,SHC1,SRC	9.33e-07	0.0081	hsa-miR-126-3p, hsa-miR-133a-3p, hsa-miR-181c-5p, hsa-miR-199b-3p, hsa-miR-221-3p, hsa-miR-223-3p, hsa-miR-24-3p, hsa-miR-27b-3p, hsa-miR-30e-3p, hsa-miR-30d-5p, hsa-miR-134-5p, hsa-miR-1271-5p	ADCY6,Cdc42,CREB1,DIRAS3,F2,GATA6,GNAI2,GNAO1,GRB2,KRAS,MAPK14,PDPK1,PIK3C2A,PIK3R1,PIK3R2,RHOA,RHOB
Cancer Drug Resistance By Drug Efflux	1.23e-07	0.241	hsa-let-7d-5p, hsa-miR-101-3p, hsa-miR-10b-5p, hsa-miR-122-5p, hsa-miR-125b-5p, hsa-miR-153-3p, hsa-miR-15a-5p, hsa-miR-20b-5p, hsa-miR-183-5p, hsa-miR-18a-3p, hsa-miR-193a-5p, hsa-miR-205-5p, hsa-miR-218-5p, hsa-miR-23b-3p, hsa-miR-29c-3p	ABCB1,AKT3,ARAF,FOXO1,KRAS,MAP2K1,MAPK3,NRAS,PIK3R1,PIK3R3,PTEN,PTGS2,RAF1,TP53	1.78e-06	0.155	hsa-miR-224-5p, hsa-miR-126-3p, hsa-miR-181c-5p, hsa-miR-199b-3p, hsa-miR-221-3p, hsa-miR-23a-3p, hsa-miR-26b-5p, hsa-miR-27b-3p, hsa-miR-30d-5p, hsa-miR-328-3p, hsa-miR-494-3p, hsa-miR-1271-5p	ABCG2,FOXO1,FOXO3,KRAS,PIK3R1,PIK3R2,PTEN,PTGS2,TP53
PD-1, PD-L1 cancer immunotherapy pathway	1.26e-07	0.179	hsa-let-7d-5p, hsa-miR-206, hsa-miR-10b-5p, hsa-miR-122-5p, hsa-miR-141-3p, hsa-miR-15a-5p, hsa-miR-20b-5p, hsa-miR-183-5p, hsa-miR-193a-5p, hsa-miR-205-5p, hsa-miR-218-5p, hsa-miR-23b-3p, hsa-miR-29c-3p	AKT3,BCL2L1,CIP2A,IFNG,IL2RG,JAK1,JAK2,PDCD4,PIK3C2A,PIK3R1,PIK3R3,PLCG1,PTEN,SMAD3,STAT5B,TGFB2,TGFB3,TNF,YAP1	4.47e-05	0.0943	hsa-miR-126-3p, hsa-miR-146a-5p, hsa-miR-181c-5p, hsa-miR-221-3p, hsa-miR-23a-3p, hsa-miR-24-3p, hsa-miR-26b-5p, hsa-miR-27b-3p, hsa-miR-30e-3p, hsa-miR-335-5p, hsa-miR-491-5p, hsa-miR-494-3p	BCL2L1,CDKN1B,MR1,PIK3C2A,PIK3R1,PIK3R2,PTEN,PTPN11,SMAD3,TRA
CD40 Signaling	1.29e-07	0.224	hsa-let-7d-5p, hsa-miR-101-3p, hsa-miR-122-5p, hsa-miR-125b-5p, hsa-miR-141-3p, hsa-miR-15a-5p, hsa-miR-20b-5p, hsa-miR-193a-5p, hsa-miR-196a-5p, hsa-miR-218-5p, hsa-miR-23b-3p, hsa-miR-29c-3p	FOS,IKBKB,JUN,MAP2K1,MAP2K4,MAP2K7,MAPK11,MAPK3,MAPKAPK2,PIK3C2A,PIK3R1,PIK3R3,PTGS2,STAT3,TNFAIP3	3.98e-11	0.209	hsa-miR-126-3p, hsa-miR-146a-5p, hsa-miR-199b-3p, hsa-miR-221-3p, hsa-miR-223-3p, hsa-miR-23a-3p, hsa-miR-24-3p, hsa-miR-26b-5p, hsa-miR-30e-3p, hsa-miR-30d-5p, hsa-miR-487b-3p	CD40,CHUK,FOS,ICAM1,JUN,MAP2K4,MAPK14,PIK3C2A,PIK3R1,PIK3R2,PTGS2,STAT3,TNFAIP3,TRAF6
MSP-RON Signaling In Macrophages Pathway	1.35e-07	0.171	hsa-let-7d-5p, hsa-miR-101-3p, hsa-miR-15a-5p, hsa-miR-20b-5p, hsa-miR-18a-3p, hsa-miR-193a-5p, hsa-miR-196a-5p, hsa-miR-203a, hsa-miR-218-5p, hsa-miR-29c-3p	CREB1,FOS,GRB2,IFNG,IKBKB,IL10,JAK2,JUN,KLK10,KRAS,MAPK3,NRAS,PIK3C2A,PIK3R1,PIK3R3,PTGS2,SOCS3,STAT3,TLR4,TNF	1.58e-11	0.154	hsa-miR-224-5p, hsa-miR-126-3p, hsa-miR-146a-5p, hsa-miR-181c-5p, hsa-miR-199b-3p, hsa-miR-221-3p, hsa-miR-223-3p, hsa-miR-26b-5p, hsa-miR-27b-3p, hsa-miR-30e-3p, hsa-miR-30d-5p	CHUK,CREB1,FOS,GRB2,IL10,JUN,KLK1,KLK10,KRAS,NOS2,PIK3C2A,PIK3R1,PIK3R2,PTGS2,ST14,STAT1,STAT3,TLR4
MYC Mediated Apoptosis Signaling	1.35e-07	0.26	hsa-let-7d-5p, hsa-miR-206, hsa-miR-101-3p, hsa-miR-10b-5p, hsa-miR-125b-5p, hsa-miR-153-3p, hsa-miR-15a-5p, hsa-miR-20b-5p, hsa-miR-18b-5p, hsa-miR-196a-5p, hsa-miR-29c-3p	APAF1,BBC3,BCL2,BCL2L1,BCL2L11,CASP3,CASP9,CDKN2A,IKBKB,MCL1,MYC,TNF,TP53	1e-11	0.26	hsa-miR-224-5p, hsa-miR-133a-3p, hsa-miR-146a-5p, hsa-miR-181c-5p, hsa-miR-185-3p, hsa-miR-221-3p, hsa-miR-24-3p, hsa-miR-27b-3p, hsa-miR-30d-5p, hsa-miR-491-5p	APAF1,BAX,BBC3,BCL2,BCL2L1,BCL2L11,CDKN2A,CHUK,FADD,MCL1,MYC,PMAIP1,TP53
IL-9 Signaling	1.48e-07	0.314	hsa-miR-141-3p, hsa-miR-20b-5p, hsa-miR-193a-5p, hsa-miR-203a, hsa-miR-218-5p, hsa-miR-29c-3p	IL2RG,IRS1,IRS2,JAK1,PIK3C2A,PIK3R1,PIK3R3,SOCS3,STAT3,STAT5B,TNF	5.5e-05	0.171	hsa-miR-126-3p, hsa-miR-146a-5p, hsa-miR-221-3p, hsa-miR-223-3p, hsa-miR-30e-3p, hsa-miR-1271-5p	IRS1,PIK3C2A,PIK3R1,PIK3R2,STAT1,STAT3
mTOR Signaling	1.48e-07	0.132	hsa-let-7d-5p, hsa-miR-100-5p, hsa-miR-122-5p, hsa-miR-141-3p, hsa-miR-150-5p, hsa-miR-15a-5p, hsa-miR-20b-5p, hsa-miR-18a-3p, hsa-miR-18b-5p, hsa-miR-193a-5p, hsa-miR-203a, hsa-miR-205-5p, hsa-miR-218-5p, hsa-miR-29c-3p	AKT3,CDC42,EIF3J,EIF4E,EIF4G2,HIF1A,HMOX1,IRS1,KRAS,MAPK3,MAPKAP1,MTOR,NRAS,PDPK1,PIK3C2A,PIK3R1,PIK3R3,PPP2R5C,PRKCA,PRKCE,PTPA,RAC1,RHOB,RHOG,RHOT1,RICTOR,RPTOR,VEGFA	2.19e-07	0.0849	hsa-miR-126-3p, hsa-miR-133a-3p, hsa-miR-152-3p, hsa-miR-181c-5p, hsa-miR-199b-3p, hsa-miR-199a-5p, hsa-miR-221-3p, hsa-miR-223-3p, hsa-miR-27b-3p, hsa-miR-30e-3p, hsa-miR-30d-5p, hsa-miR-494-3p, hsa-miR-1271-5p	Cdc42,DDIT4,DIRAS3,HIF1A,HMOX1,IRS1,KRAS,MTOR,PDPK1,PIK3C2A,PIK3R1,PIK3R2,PPP2R2A,PTPA,RHOA,RHOB,RPS6KA5,VEGFA
ATM Signaling	1.58e-07	0.186	hsa-let-7d-5p, hsa-miR-206, hsa-miR-122-5p, hsa-miR-125b-5p, hsa-miR-141-3p, hsa-miR-15a-5p, hsa-miR-20b-5p, hsa-miR-18b-5p, hsa-miR-215-5p, hsa-miR-203a, hsa-miR-205-5p, hsa-miR-29c-3p	ABL1,BRCA1,CDC25A,CDKN1A,CHEK1,CREB1,FANCD2,JUN,MAP2K4,MAPK11,MDC1,PPM1D,PPP2R5C,PTPA,SMC1A,TDP1,TP53,ZEB1	0.000123027	0.0928	hsa-miR-224-5p, hsa-miR-146a-5p, hsa-miR-199b-3p, hsa-miR-221-3p, hsa-miR-24-3p, hsa-miR-30d-5p, hsa-miR-487b-3p	BRCA1,CDK1,CREB1,JUN,MAP2K4,MAPK14,PPP2R2A,PTPA,TP53
BMP signaling pathway	1.58e-07	0.195	hsa-let-7d-5p, hsa-miR-122-5p, hsa-miR-125b-5p, hsa-miR-141-3p, hsa-miR-15a-5p, hsa-miR-20b-5p, hsa-miR-18a-3p, hsa-miR-203a, hsa-miR-211-5p, hsa-miR-218-5p, hsa-miR-23b-3p	BMP1,BMPR1B,BMPR2,CREB1,GRB2,JUN,KRAS,MAP2K1,MAP2K4,MAPK11,MAPK3,NRAS,PITX2,RAF1,RUNX2,SMAD4,SMAD5	7.76e-06	0.115	hsa-miR-301a-3p, hsa-miR-133a-3p, hsa-miR-181c-5p, hsa-miR-199b-3p, hsa-miR-23a-3p, hsa-miR-24-3p, hsa-miR-26b-5p, hsa-miR-27b-3p, hsa-miR-30d-5p, hsa-miR-487b-3p	CREB1,GRB2,JUN,KRAS,MAP2K4,MAPK14,RUNX2,SMAD1,SMAD4,SMAD5
UVA-Induced MAPK Signaling	1.82e-07	0.184	hsa-let-7d-5p, hsa-miR-206, hsa-miR-100-5p, hsa-miR-122-5p, hsa-miR-125b-5p, hsa-miR-141-3p, hsa-miR-15a-5p, hsa-miR-18a-3p, hsa-miR-193a-5p, hsa-miR-203a, hsa-miR-218-5p, hsa-miR-29c-3p	BCL2L1,CASP3,CASP9,EGFR,FOS,JUN,KRAS,MAP2K4,MAPK11,MAPK3,MTOR,NRAS,PIK3C2A,PIK3R1,PIK3R3,PLCG1,PRKCA,TP53	6.17e-08	0.133	hsa-miR-224-5p, hsa-miR-126-3p, hsa-miR-146a-5p, hsa-miR-152-3p, hsa-miR-181c-5p, hsa-miR-199b-3p, hsa-miR-221-3p, hsa-miR-24-3p, hsa-miR-30e-3p, hsa-miR-30d-5p, hsa-miR-487b-3p, hsa-miR-491-5p	BCL2L1,FOS,JUN,KRAS,MAP2K4,MAPK14,MTOR,PIK3C2A,PIK3R1,PIK3R2,RPS6KA5,STAT1,TP53
Endothelin-1 Signaling	2.24e-07	0.136	hsa-let-7d-5p, hsa-miR-101-3p, hsa-miR-122-5p, hsa-miR-125b-5p, hsa-miR-15a-5p, hsa-miR-182-5p, hsa-miR-18a-3p, hsa-miR-193a-5p, hsa-miR-203a, hsa-miR-211-5p, hsa-miR-205-5p, hsa-miR-218-5p, hsa-miR-29c-3p	ADCY6,ARAF,CASP3,CASP6,CASP7,CASP9,FOS,GNAI2,GRB2,HMOX1,JUN,KRAS,MAPK11,MAPK3,MYC,NRAS,PIK3C2A,PIK3R1,PIK3R3,PLCG1,PRKCA,PRKCE,PTGS2,RAF1,SHC1,SRC	2.45e-07	0.089	hsa-miR-126-3p, hsa-miR-146a-5p, hsa-miR-181c-5p, hsa-miR-185-3p, hsa-miR-199b-3p, hsa-miR-221-3p, hsa-miR-24-3p, hsa-miR-26b-5p, hsa-miR-27b-3p, hsa-miR-30e-3p, hsa-miR-30d-5p, hsa-miR-134-5p, hsa-miR-338-3p, hsa-miR-494-3p, hsa-miR-1271-5p	ADCY6,FOS,GNAI2,GNAO1,GRB2,HMOX1,JUN,KRAS,MAPK14,MYC,NOS2,PIK3C2A,PIK3R1,PIK3R2,PLA2G4B,PRDX6,PTGS2
Gα12/13 Signaling	2.63e-07	0.158	hsa-let-7d-5p, hsa-miR-206, hsa-miR-122-5p, hsa-miR-125b-5p, hsa-miR-141-3p, hsa-miR-15a-5p, hsa-miR-20b-5p, hsa-miR-18a-3p, hsa-miR-193a-5p, hsa-miR-196a-5p, hsa-miR-203a, hsa-miR-211-5p, hsa-miR-218-5p, hsa-miR-29c-3p	AKT3,CDC42,CDH11,CDH5,CTNNB1,F2,IKBKB,JUN,KRAS,MAP2K1,MAP2K4,MAP2K7,MAPK3,MEF2A,MEF2D,NRAS,PIK3C2A,PIK3R1,PIK3R3,RAF1,SRC	1.23e-05	0.0902	hsa-miR-126-3p, hsa-miR-133a-3p, hsa-miR-146a-5p, hsa-miR-181c-5p, hsa-miR-221-3p, hsa-miR-223-3p, hsa-miR-24-3p, hsa-miR-27b-3p, hsa-miR-30e-3p, hsa-miR-30d-5p, hsa-miR-335-5p, hsa-miR-487b-3p	CHUK,F2,JUN,KRAS,MAP2K4,MEF2C,PIK3C2A,PIK3R1,PIK3R2,PXN,RASA1,RHOA
Role of MAPK Signaling in Promoting the Pathogenesis of Influenza	3.09e-07	0.17	hsa-let-7d-5p, hsa-miR-206, hsa-miR-101-3p, hsa-miR-122-5p, hsa-miR-125b-5p, hsa-miR-141-3p, hsa-miR-153-3p, hsa-miR-15a-5p, hsa-miR-20b-5p, hsa-miR-18a-3p, hsa-miR-203a, hsa-miR-218-5p	ARAF,ATP6AP1L,ATP6V0A1,ATP6V1B2,ATP6V1F,BCL2,BECN1,CASP3,JUN,KRAS,MAP2K1,MAP2K4,MAP2K7,MAPK11,MAPK3,NRAS,PRKCA,PTGS2,RAF1	7.24e-05	0.0893	hsa-miR-224-5p, hsa-miR-181c-5p, hsa-miR-199b-3p, hsa-miR-24-3p, hsa-miR-26b-5p, hsa-miR-27b-3p, hsa-miR-30d-5p, hsa-miR-338-3p, hsa-miR-487b-3p	BAX,BCL2,BECN1,JUN,KRAS,MAP2K4,MAPK14,PLA2G4B,PRDX6,PTGS2
Protein Kinase A Signaling	3.47e-07	0.102	hsa-let-7d-5p, hsa-miR-206, hsa-miR-101-3p, hsa-miR-10b-5p, hsa-miR-122-5p, hsa-miR-125b-5p, hsa-miR-141-3p, hsa-miR-144-3p, hsa-miR-15a-5p, hsa-miR-20b-5p, hsa-miR-182-5p, hsa-miR-203a, hsa-miR-211-5p, hsa-miR-205-5p, hsa-miR-210-3p, hsa-miR-218-5p, hsa-miR-23b-3p, hsa-miR-29c-3p	ACP1,ADCY6,AKAP8,ANAPC1,Calm1 (includes others),CDC14B,CDC25A,CDC25B,CREB1,CTNNB1,DUSP12,DUSP2,ENPP6,GNAI2,GYS1,H3-3A/H3-3B,MAP2K1,MAPK3,NFATC1,PHKB,PLCG1,PPP1R7,PPP3CA,PPP3R1,PRKCA,PRKCE,PTEN,PTGS2,PTPN1,PTPRD,PTPRF,PTPRK,RAF1,SMAD3,SMAD4,SMO,TGFB2,TGFB3,TGFBR1,TGFBR2,YWHAQ	5.01e-05	0.0522	hsa-miR-301a-3p, hsa-miR-133a-3p, hsa-miR-146a-5p, hsa-miR-152-3p, hsa-miR-199b-3p, hsa-miR-221-3p, hsa-miR-23a-3p, hsa-miR-24-3p, hsa-miR-26b-5p, hsa-miR-27b-3p, hsa-miR-30d-5p, hsa-miR-326, hsa-miR-335-3p, hsa-miR-335-5p, hsa-miR-338-3p, hsa-miR-494-3p, hsa-miR-1271-5p	ADCY6,CDKN3,CHUK,CREB1,DUSP1,GNAI2,NFATC4,PPP3CA,PPP3R1,PTEN,PTGS2,PTPN11,PTPRK,PTPRM,PXN,RHOA,SMAD3,SMAD4,SMO,TGFBR1,TGFBR2
IL-10 Signaling	3.55e-07	0.208	hsa-let-7d-5p, hsa-miR-122-5p, hsa-miR-125b-5p, hsa-miR-141-3p, hsa-miR-15a-5p, hsa-miR-20b-5p, hsa-miR-193a-5p, hsa-miR-196a-5p, hsa-miR-203a, hsa-miR-218-5p, hsa-miR-29c-3p	CCR5,FOS,HMOX1,IKBKB,IL10,IL1RN,JAK1,JUN,MAP2K4,MAP4K4,MAPK11,SOCS3,SP1,STAT3,TNF	2.51e-19	0.292	hsa-miR-146a-5p, hsa-miR-221-3p, hsa-miR-223-3p, hsa-miR-24-3p, hsa-miR-30d-5p, hsa-miR-487b-3p, hsa-miR-494-3p	CHUK,FOS,HMOX1,IL10,IL1F10,IL1R1,IL1RAP,IL1RAPL2,IL1RL2,IL36A,IL36B,IL36G,IL36RN,IL37,JUN,LBP,MAP2K4,MAP4K4,MAPK14,STAT3,TRAF6
Glioma Invasiveness Signaling	4.27e-07	0.205	hsa-let-7d-5p, hsa-miR-206, hsa-miR-141-3p, hsa-miR-15a-5p, hsa-miR-18a-3p, hsa-miR-193a-5p, hsa-miR-211-5p, hsa-miR-218-5p, hsa-miR-23b-3p, hsa-miR-29c-3p	CDC42,ITGB3,KRAS,MAPK3,MMP9,NRAS,PIK3C2A,PIK3R1,PIK3R3,PLAU,RAC1,RHOB,RHOG,RHOT1,TIMP3	1.74e-07	0.151	hsa-miR-126-3p, hsa-miR-133a-3p, hsa-miR-181c-5p, hsa-miR-199b-3p, hsa-miR-221-3p, hsa-miR-223-3p, hsa-miR-23a-3p, hsa-miR-30e-3p, hsa-miR-328-3p	CD44,Cdc42,DIRAS3,KRAS,PIK3C2A,PIK3R1,PIK3R2,PLAU,RHOA,RHOB,TIMP3
IL-4 Signaling	4.27e-07	0.183	hsa-let-7d-5p, hsa-miR-206, hsa-miR-100-5p, hsa-miR-122-5p, hsa-miR-15a-5p, hsa-miR-20b-5p, hsa-miR-18a-3p, hsa-miR-193a-5p, hsa-miR-211-5p, hsa-miR-205-5p, hsa-miR-218-5p, hsa-miR-29c-3p	AKT3,GRB2,HMGA1,IL2RG,INPP5F,INPPL1,IRS1,JAK1,JAK2,KRAS,MTOR,NFATC1,NRAS,PIK3C2A,PIK3R1,PIK3R3,SHC1	0.00047863	0.086	hsa-miR-126-3p, hsa-miR-133a-3p, hsa-miR-181c-5p, hsa-miR-199b-3p, hsa-miR-221-3p, hsa-miR-223-3p, hsa-miR-27b-3p, hsa-miR-30e-3p, hsa-miR-1271-5p	GRB2,IRS1,KRAS,MTOR,NFATC4,PIK3C2A,PIK3R1,PIK3R2
Virus Entry via Endocytic Pathways	4.68e-07	0.173	hsa-let-7d-5p, hsa-miR-206, hsa-miR-141-3p, hsa-miR-15a-5p, hsa-miR-18a-3p, hsa-miR-193a-5p, hsa-miR-203a, hsa-miR-211-5p, hsa-miR-205-5p, hsa-miR-218-5p, hsa-miR-29c-3p	ABL1,AP2A1,AP3B1,CDC42,ITGA2,ITGA5,ITGB3,ITGB4,KRAS,NRAS,PIK3C2A,PIK3R1,PIK3R3,PLCG1,PRKCA,PRKCE,RAC1,SRC	0.00102329	0.0769	hsa-miR-224-5p, hsa-miR-126-3p, hsa-miR-146a-5p, hsa-miR-181c-5p, hsa-miR-221-3p, hsa-miR-30e-3p, hsa-miR-30d-5p	AP2A1,AP2M1,ITGA2,KRAS,MR1,PIK3C2A,PIK3R1,PIK3R2
Melanocyte Development and Pigmentation Signaling	5.01e-07	0.181	hsa-let-7d-5p, hsa-miR-206, hsa-miR-153-3p, hsa-miR-15a-5p, hsa-miR-20b-5p, hsa-miR-182-5p, hsa-miR-18a-3p, hsa-miR-193a-5p, hsa-miR-203a, hsa-miR-211-5p, hsa-miR-218-5p, hsa-miR-29c-3p	ADCY6,BCL2,CREB1,GRB2,KITLG,KRAS,MAP2K1,MAPK3,MITF,NRAS,PIK3C2A,PIK3R1,PIK3R3,PLCG1,RAF1,SHC1,SRC	3.09e-07	0.128	hsa-miR-126-3p, hsa-miR-152-3p, hsa-miR-181c-5p, hsa-miR-199b-3p, hsa-miR-221-3p, hsa-miR-27b-3p, hsa-miR-30e-3p, hsa-miR-335-5p, hsa-miR-494-3p, hsa-miR-1271-5p	ADCY6,BCL2,CREB1,GRB2,KIT,KRAS,MITF,PIK3C2A,PIK3R1,PIK3R2,PTPN11,RPS6KA5
IL-17 Signaling	5.37e-07	0.134	hsa-let-7d-5p, hsa-miR-101-3p, hsa-miR-122-5p, hsa-miR-141-3p, hsa-miR-150-5p, hsa-miR-15a-5p, hsa-miR-20b-5p, hsa-miR-18a-3p, hsa-miR-193a-5p, hsa-miR-211-5p, hsa-miR-205-5p, hsa-miR-218-5p, hsa-miR-29c-3p	AKT3,CEBPB,CXCL8,FOS,HSP90B1,IFNG,JAK1,JAK2,JUN,KRAS,MAP2K4,MAPK11,MAPK3,MMP3,MMP9,NRAS,PIK3C2A,PIK3R1,PIK3R3,PTGS2,TGFB2,TGFB3,TNF,TNFSF9,VEGFA	8.71e-10	0.107	hsa-miR-126-3p, hsa-miR-146a-5p, hsa-miR-181c-5p, hsa-miR-199b-3p, hsa-miR-221-3p, hsa-miR-24-3p, hsa-miR-26b-5p, hsa-miR-27b-3p, hsa-miR-30e-3p, hsa-miR-30d-5p, hsa-miR-487b-3p	CXCL8,FOS,IL1F10,IL36A,IL36B,IL36G,IL37,JUN,KRAS,LTB,MAP2K4,MAPK14,MMP13,NOS2,PIK3C2A,PIK3R1,PIK3R2,PTGS2,TRAF6,VEGFA
GNRH Signaling	6.03e-07	0.133	hsa-let-7d-5p, hsa-miR-206, hsa-miR-122-5p, hsa-miR-125b-5p, hsa-miR-141-3p, hsa-miR-15a-5p, hsa-miR-20b-5p, hsa-miR-182-5p, hsa-miR-18a-3p, hsa-miR-203a, hsa-miR-205-5p, hsa-miR-218-5p, hsa-miR-29c-3p	ADCY6,CACNA2D1,Calm1 (includes others),CDC42,CREB1,EGFR,FOS,GNAI2,GRB2,JUN,KRAS,MAP2K1,MAP2K4,MAP2K7,MAP3K12,MAPK11,MAPK3,NRAS,PAK1,PAK5,PRKCA,PRKCE,RAC1,RAF1,SRC	0.00125892	0.0585	hsa-miR-181c-5p, hsa-miR-199b-3p, hsa-miR-221-3p, hsa-miR-24-3p, hsa-miR-27b-3p, hsa-miR-30d-5p, hsa-miR-335-5p, hsa-miR-370-3p, hsa-miR-487b-3p, hsa-miR-1271-5p	ADCY6,CREB1,FOS,GNAI2,GRB2,JUN,KRAS,MAP2K4,MAP3K8,MAPK14,PXN
3-phosphoinositide Biosynthesis	6.76e-07	0.129	hsa-let-7d-5p, hsa-miR-206, hsa-miR-10b-5p, hsa-miR-122-5p, hsa-miR-125b-5p, hsa-miR-15a-5p, hsa-miR-20b-5p, hsa-miR-193a-5p, hsa-miR-203a, hsa-miR-211-5p, hsa-miR-205-5p, hsa-miR-210-3p, hsa-miR-218-5p, hsa-miR-23b-3p, hsa-miR-29c-3p	ACP1,ATP1A1,ATP1A2,CDC25A,CDC25B,CDIPT,DUSP12,DUSP2,DUSP23,G6PC3,HACD2,INPP5F,INPPL1,PIK3C2A,PIK3R1,PIK3R3,PPP1R7,PPP2R5C,PPP3CA,PPP3R1,PTEN,PTPA,PTPN1,PTPRF,PXYLP1,SOCS3	0.000186209	0.0644	hsa-miR-126-3p, hsa-miR-152-3p, hsa-miR-199a-5p, hsa-miR-221-3p, hsa-miR-23a-3p, hsa-miR-24-3p, hsa-miR-26b-5p, hsa-miR-30e-3p, hsa-miR-30d-5p, hsa-miR-335-5p, hsa-miR-494-3p	DUSP1,PIK3C2A,PIK3R1,PIK3R2,PPP2R2A,PPP3CA,PPP3R1,PTEN,PTPA,PTPN11,PTPRM,RASA1,SET
CNTF Signaling	7.08e-07	0.228	hsa-let-7d-5p, hsa-miR-100-5p, hsa-miR-15a-5p, hsa-miR-20b-5p, hsa-miR-18a-3p, hsa-miR-193a-5p, hsa-miR-218-5p, hsa-miR-29c-3p	GRB2,JAK1,JAK2,KRAS,MAP2K1,MAPK3,MTOR,NRAS,PIK3C2A,PIK3R1,PIK3R3,RAF1,STAT3	1.41e-07	0.175	hsa-miR-126-3p, hsa-miR-146a-5p, hsa-miR-152-3p, hsa-miR-181c-5p, hsa-miR-199b-3p, hsa-miR-221-3p, hsa-miR-223-3p, hsa-miR-27b-3p, hsa-miR-30e-3p, hsa-miR-335-5p	GRB2,KRAS,MTOR,PIK3C2A,PIK3R1,PIK3R2,PTPN11,RPS6KA5,STAT1,STAT3
Role of CHK Proteins in Cell Cycle Checkpoint Control	7.08e-07	0.228	hsa-let-7d-5p, hsa-miR-100-5p, hsa-miR-125b-5p, hsa-miR-15a-5p, hsa-miR-20b-5p, hsa-miR-18b-5p, hsa-miR-210-3p	BRCA1,CDC25A,CDKN1A,CHEK1,E2F1,E2F2,E2F3,E2F5,MDC1,PLK1,PPP2R5C,PTPA,TP53	0.000120226	0.123	hsa-miR-224-5p, hsa-miR-146a-5p, hsa-miR-221-3p, hsa-miR-24-3p, hsa-miR-30d-5p, hsa-miR-330-3p	BRCA1,CDK1,E2F1,E2F2,PPP2R2A,PTPA,TP53
Role of MAPK Signaling in Inhibiting the Pathogenesis of Influenza	7.41e-07	0.197	hsa-let-7d-5p, hsa-miR-101-3p, hsa-miR-122-5p, hsa-miR-125b-5p, hsa-miR-141-3p, hsa-miR-15a-5p, hsa-miR-20b-5p, hsa-miR-218-5p	ARAF,CASP3,CXCL8,IFNG,JUN,MAP2K1,MAP2K4,MAP2K7,MAPK11,MAPK3,MYD88,PTGS2,RAF1,TLR4,TNF	2.24e-06	0.132	hsa-miR-224-5p, hsa-miR-146a-5p, hsa-miR-199b-3p, hsa-miR-24-3p, hsa-miR-26b-5p, hsa-miR-27b-3p, hsa-miR-30d-5p, hsa-miR-338-3p, hsa-miR-487b-3p	BAX,CXCL8,IFNB1,JUN,MAP2K4,MAPK14,PLA2G4B,PRDX6,PTGS2,TLR4
Xenobiotic Metabolism General Signaling Pathway	9.12e-07	0.147	hsa-let-7d-5p, hsa-miR-122-5p, hsa-miR-125b-5p, hsa-miR-141-3p, hsa-miR-15a-5p, hsa-miR-20b-5p, hsa-miR-18a-3p, hsa-miR-193a-5p, hsa-miR-203a, hsa-miR-205-5p, hsa-miR-218-5p, hsa-miR-29c-3p	AKT3,GSTM4,HMOX1,KRAS,MAP2K1,MAP2K4,MAP2K7,MAP3K12,MAPK11,MAPK3,NRAS,PIK3C2A,PIK3R1,PIK3R3,PRKCA,PRKCE,RAF1,UGT2B15,UGT2B17,UGT2B28,UGT8	0.000524807	0.0699	hsa-miR-126-3p, hsa-miR-152-3p, hsa-miR-181c-5p, hsa-miR-221-3p, hsa-miR-24-3p, hsa-miR-27b-3p, hsa-miR-30e-3p, hsa-miR-370-3p, hsa-miR-487b-3p, hsa-miR-494-3p	HMOX1,KRAS,MAP2K4,MAP3K8,MAPK14,NR1I2,PIK3C2A,PIK3R1,PIK3R2,RXRA
Superpathway of Inositol Phosphate Compounds	9.55e-07	0.121	hsa-let-7d-5p, hsa-miR-206, hsa-miR-10b-5p, hsa-miR-122-5p, hsa-miR-125b-5p, hsa-miR-15a-5p, hsa-miR-20b-5p, hsa-miR-193a-5p, hsa-miR-203a, hsa-miR-211-5p, hsa-miR-205-5p, hsa-miR-210-3p, hsa-miR-218-5p, hsa-miR-23b-3p, hsa-miR-29c-3p	ACP1,ATP1A1,ATP1A2,CDC25A,CDC25B,CDIPT,DUSP12,DUSP2,DUSP23,G6PC3,HACD2,INPP5F,INPPL1,IP6K2,PIK3C2A,PIK3R1,PIK3R3,PLCG1,PPP1R7,PPP2R5C,PPP3CA,PPP3R1,PTEN,PTPA,PTPN1,PTPRF,PXYLP1,SOCS3	0.000707946	0.056	hsa-miR-126-3p, hsa-miR-152-3p, hsa-miR-199a-5p, hsa-miR-221-3p, hsa-miR-23a-3p, hsa-miR-24-3p, hsa-miR-26b-5p, hsa-miR-30e-3p, hsa-miR-30d-5p, hsa-miR-335-5p, hsa-miR-494-3p	DUSP1,PIK3C2A,PIK3R1,PIK3R2,PPP2R2A,PPP3CA,PPP3R1,PTEN,PTPA,PTPN11,PTPRM,RASA1,SET
Cell Cycle: G2/M DNA Damage Checkpoint Regulation	1.05e-06	0.24	hsa-miR-206, hsa-miR-100-5p, hsa-miR-125b-5p, hsa-miR-15a-5p, hsa-miR-20b-5p, hsa-miR-183-5p, hsa-miR-18b-5p, hsa-miR-203a, hsa-miR-211-5p, hsa-miR-29c-3p	ABL1,BRCA1,BTRC,CDC25B,CDKN1A,CDKN2A,CHEK1,PLK1,PPM1D,TP53,WEE1,YWHAQ	0.000416869	0.12	hsa-miR-224-5p, hsa-miR-146a-5p, hsa-miR-24-3p, hsa-miR-27b-3p, hsa-miR-30d-5p	BRCA1,CDK1,CDKN2A,PKMYT1,TP53,WEE1
Xenobiotic Metabolism Signaling	1.07e-06	0.111	hsa-let-7d-5p, hsa-miR-206, hsa-miR-122-5p, hsa-miR-125b-5p, hsa-miR-141-3p, hsa-miR-15a-5p, hsa-miR-20b-5p, hsa-miR-18a-3p, hsa-miR-193a-5p, hsa-miR-203a, hsa-miR-205-5p, hsa-miR-218-5p, hsa-miR-29c-3p	ABCB1,CHST11,CYP1A1,CYP1B1,GSTM4,HDAC4,HMOX1,HSP90B1,KRAS,MAP2K1,MAP2K4,MAP2K7,MAP3K12,MAPK11,MAPK3,MED1,NRAS,PIK3C2A,PIK3R1,PIK3R3,PPP2R5C,PRKCA,PRKCE,PTPA,RAF1,SMOX,TNF,UGT2B15,UGT2B17,UGT2B28,UGT8,UST	0.0017378	0.0486	hsa-miR-126-3p, hsa-miR-146a-5p, hsa-miR-152-3p, hsa-miR-181c-5p, hsa-miR-221-3p, hsa-miR-24-3p, hsa-miR-27b-3p, hsa-miR-30e-3p, hsa-miR-30d-5p, hsa-miR-370-3p, hsa-miR-487b-3p, hsa-miR-494-3p	CYP1B1,HMOX1,KRAS,MAP2K4,MAP3K8,MAPK14,NOS2,NR1I2,PIK3C2A,PIK3R1,PIK3R2,PPP2R2A,PTPA,RXRA
Regulation of Cellular Mechanics by Calpain Protease	1.17e-06	0.018	hsa-let-7d-5p, hsa-miR-206, hsa-miR-107, hsa-miR-125b-5p, hsa-miR-15a-5p, hsa-miR-20b-5p, hsa-miR-18a-3p, hsa-miR-203a, hsa-miR-211-5p, hsa-miR-218-5p, hsa-miR-29c-3p	CCND1,CCND3,CCNE1,CCNE2,CDK6,EGFR,GRB2,ITGA2,ITGA5,ITGB3,ITGB4,KRAS,MAPK3,NRAS,RB1,SRC	1.66e-07	0.135	hsa-miR-146a-5p, hsa-miR-181c-5p, hsa-miR-221-3p, hsa-miR-24-3p, hsa-miR-26b-5p, hsa-miR-27b-3p, hsa-miR-30e-3p, hsa-miR-30d-5p, hsa-miR-335-5p, hsa-miR-338-3p, hsa-miR-382-5p	CAPN8,CCNA2,CCND1,CDK1,CDK4,CDK6,CDKN1B,GRB2,ITGA2,KRAS,PXN,RB1
SPINK1 General Cancer Pathway	1.2e-06	0.203	hsa-let-7d-5p, hsa-miR-206, hsa-miR-122-5p, hsa-miR-15a-5p, hsa-miR-20b-5p, hsa-miR-18a-3p, hsa-miR-193a-5p, hsa-miR-218-5p, hsa-miR-23b-3p, hsa-miR-29c-3p	AKT3,EGFR,IL6R,JAK1,JAK2,KRAS,MAP2K1,MAPK3,NRAS,PIK3C2A,PIK3R1,PIK3R3,RAF1,STAT3	0.00229087	0.087	hsa-miR-126-3p, hsa-miR-181c-5p, hsa-miR-221-3p, hsa-miR-223-3p, hsa-miR-23a-3p, hsa-miR-30e-3p	IL6R,KRAS,PIK3C2A,PIK3R1,PIK3R2,STAT3
Gαq Signaling	1.23e-06	0.135	hsa-let-7d-5p, hsa-miR-206, hsa-miR-122-5p, hsa-miR-141-3p, hsa-miR-15a-5p, hsa-miR-193a-5p, hsa-miR-196a-5p, hsa-miR-203a, hsa-miR-205-5p, hsa-miR-218-5p, hsa-miR-29c-3p	AKT3,Calm1 (includes others),CDC42,GNAI2,GYS1,HMOX1,IKBKB,MAP2K1,MAPK3,NFATC1,PIK3C2A,PIK3R1,PIK3R3,PLCG1,PPP3CA,PPP3R1,PRKCA,PRKCE,RAC1,RAF1,RHOB,RHOG,RHOT1	6.92e-06	0.0824	hsa-miR-126-3p, hsa-miR-133a-3p, hsa-miR-146a-5p, hsa-miR-221-3p, hsa-miR-223-3p, hsa-miR-30e-3p, hsa-miR-30d-5p, hsa-miR-134-5p, hsa-miR-494-3p	Cdc42,CHUK,DIRAS3,GNAI2,GNAO1,HMOX1,NFATC4,PIK3C2A,PIK3R1,PIK3R2,PPP3CA,PPP3R1,RHOA,RHOB
IL-15 Production	1.38e-06	0.154	hsa-miR-206, hsa-miR-100-5p, hsa-miR-122-5p, hsa-miR-125b-5p, hsa-miR-141-3p, hsa-miR-150-5p, hsa-miR-15a-5p, hsa-miR-20b-5p, hsa-miR-182-5p, hsa-miR-203a, hsa-miR-205-5p, hsa-miR-218-5p, hsa-miR-23b-3p	ABL1,AXL,CSF1R,DSTYK,EGFR,ERBB2,ERBB3,FGFR1,FGFR3,IGF1R,JAK1,JAK2,MAP2K1,MAP2K4,MAP2K7,MET,RYK,SRC,TWF1	9.12e-07	0.106	hsa-miR-133a-3p, hsa-miR-146a-5p, hsa-miR-199b-3p, hsa-miR-199a-5p, hsa-miR-221-3p, hsa-miR-23a-3p, hsa-miR-24-3p, hsa-miR-26b-5p, hsa-miR-30d-5p, hsa-miR-331-3p, hsa-miR-335-5p, hsa-miR-485-3p, hsa-miR-487b-3p, hsa-miR-494-3p, hsa-miR-548j-5p, hsa-miR-625-5p, hsa-miR-1271-5p	DYRK1A,EPHA2,ERBB2,IFNA1/IFNA13,IFNB1,IGF1R,KIT,MAP2K4,MET,NTRK3,PDGFRA,RYK,STAT1
Chemokine Signaling	1.45e-06	0.188	hsa-let-7d-5p, hsa-miR-206, hsa-miR-122-5p, hsa-miR-125b-5p, hsa-miR-15a-5p, hsa-miR-18a-3p, hsa-miR-203a, hsa-miR-218-5p, hsa-miR-23b-3p	Calm1 (includes others),CCR5,CXCL12,FOS,GNAI2,JUN,KRAS,MAP2K1,MAPK11,MAPK3,NRAS,PLCG1,PRKCA,RAF1,SRC	3.63e-06	0.125	hsa-miR-133a-3p, hsa-miR-146a-5p, hsa-miR-181c-5p, hsa-miR-221-3p, hsa-miR-23a-3p, hsa-miR-24-3p, hsa-miR-30d-5p, hsa-miR-134-5p	CCR3,CXCL12,CXCR4,FOS,GNAI2,JUN,KRAS,LIMK1,MAPK14,RHOA
Gap Junction Signaling	1.58e-06	0.126	hsa-let-7d-5p, hsa-miR-206, hsa-miR-122-5p, hsa-miR-141-3p, hsa-miR-15a-5p, hsa-miR-182-5p, hsa-miR-18a-3p, hsa-miR-193a-5p, hsa-miR-203a, hsa-miR-205-5p, hsa-miR-218-5p, hsa-miR-29c-3p	ADCY6,AKT3,CSNK1D,CTNNB1,EGFR,GJA1,GNAI2,GRB2,KRAS,MAP2K1,MAPK3,NPR3,NRAS,PIK3C2A,PIK3R1,PIK3R3,PLCG1,PPP3CA,PPP3R1,PRKCA,PRKCE,RAF1,SP1,SRC,TUBB2A	0.000562341	0.0606	hsa-miR-126-3p, hsa-miR-181c-5p, hsa-miR-221-3p, hsa-miR-27b-3p, hsa-miR-30e-3p, hsa-miR-30d-5p, hsa-miR-1271-5p	ADCY6,GNAI2,GRB2,GRIA2,KRAS,NPR3,PIK3C2A,PIK3R1,PIK3R2,PPP3CA,PPP3R1,TUBA1A
Role of MAPK Signaling in the Pathogenesis of Influenza	1.74e-06	0.185	hsa-let-7d-5p, hsa-miR-206, hsa-miR-101-3p, hsa-miR-122-5p, hsa-miR-125b-5p, hsa-miR-141-3p, hsa-miR-153-3p, hsa-miR-15a-5p, hsa-miR-20b-5p, hsa-miR-18a-3p, hsa-miR-203a	AKT3,BCL2,CASP3,IFNG,KRAS,MAP2K1,MAP2K4,MAP2K7,MAPK11,MAPK3,NRAS,PRKCA,PTGS2,RAF1,TNF	2.95e-05	0.111	hsa-miR-224-5p, hsa-miR-146a-5p, hsa-miR-181c-5p, hsa-miR-199b-3p, hsa-miR-24-3p, hsa-miR-26b-5p, hsa-miR-27b-3p, hsa-miR-338-3p, hsa-miR-487b-3p	BAX,BCL2,IFNB1,KRAS,MAP2K4,MAPK14,PLA2G4B,PRDX6,PTGS2
Corticotropin Releasing Hormone Signaling	1.82e-06	0.141	hsa-let-7d-5p, hsa-miR-206, hsa-miR-101-3p, hsa-miR-122-5p, hsa-miR-125b-5p, hsa-miR-150-5p, hsa-miR-15a-5p, hsa-miR-20b-5p, hsa-miR-182-5p, hsa-miR-203a, hsa-miR-205-5p, hsa-miR-218-5p	ADCY6,BDNF,CACNA2D1,Calm1 (includes others),CREB1,FOS,GNAI2,JUN,MAP2K1,MAPK11,MAPK3,MEF2A,MEF2D,NPR3,PLCG1,PRKCA,PRKCE,PTGS2,RAF1,SMO,VEGFA	7.76e-06	0.0872	hsa-miR-126-3p, hsa-miR-146a-5p, hsa-miR-199b-3p, hsa-miR-221-3p, hsa-miR-223-3p, hsa-miR-24-3p, hsa-miR-26b-5p, hsa-miR-27b-3p, hsa-miR-30d-5p, hsa-miR-134-5p, hsa-miR-326, hsa-miR-1271-5p	ADCY6,CREB1,FOS,GNAI2,GNAO1,JUN,MAPK14,MEF2C,NOS2,NPR3,PTGS2,SMO,VEGFA
Insulin Secretion Signaling Pathway	1.95e-06	0.112	hsa-let-7d-5p, hsa-miR-206, hsa-miR-100-5p, hsa-miR-107, hsa-miR-122-5p, hsa-miR-141-3p, hsa-miR-15a-5p, hsa-miR-20b-5p, hsa-miR-182-5p, hsa-miR-193a-5p, hsa-miR-203a, hsa-miR-205-5p, hsa-miR-218-5p, hsa-miR-29c-3p	ADCY6,AGO1,AGO2,AGO3,AGO4,CACNA2D1,CLCN3,CREB1,CSHL1,EIF4E,EIF4G2,JAK1,JAK2,MAPK11,MAPK3,MTOR,NAPG,NEUROD1,PIK3C2A,PIK3R1,PIK3R3,PLCG1,PRKCA,PRKCE,SPCS3,SRC,STAT3,STAT5B,STX1A,VTI1B	0.000870964	0.0522	hsa-miR-126-3p, hsa-miR-146a-5p, hsa-miR-152-3p, hsa-miR-199b-3p, hsa-miR-221-3p, hsa-miR-223-3p, hsa-miR-24-3p, hsa-miR-30e-3p, hsa-miR-30d-5p, hsa-miR-338-3p, hsa-miR-1271-5p	ADCY6,CREB1,FURIN,MAPK14,MTOR,NAPG,NEUROD1,PIK3C2A,PIK3R1,PIK3R2,RPS6KA5,STAT1,STAT3,STX1A
Amyotrophic Lateral Sclerosis Signaling	2.14e-06	0.157	hsa-let-7d-5p, hsa-miR-206, hsa-miR-10b-5p, hsa-miR-122-5p, hsa-miR-125b-5p, hsa-miR-141-3p, hsa-miR-150-5p, hsa-miR-153-3p, hsa-miR-15a-5p, hsa-miR-20b-5p, hsa-miR-193a-5p, hsa-miR-205-5p, hsa-miR-218-5p, hsa-miR-29c-3p	AKT3,APAF1,BCL2,BCL2L1,CACNA2D1,CASP3,CASP7,CASP9,IGF1,NEFM,PAK1,PIK3C2A,PIK3R1,PIK3R3,PPP3CA,RAC1,TP53,VEGFA	4.17e-07	0.113	hsa-miR-224-5p, hsa-miR-126-3p, hsa-miR-181c-5p, hsa-miR-221-3p, hsa-miR-24-3p, hsa-miR-27b-3p, hsa-miR-30e-3p, hsa-miR-30d-5p, hsa-miR-382-5p, hsa-miR-491-5p	APAF1,BAX,BCL2,BCL2L1,CAPN8,GRIA2,IGF1,PIK3C2A,PIK3R1,PIK3R2,PPP3CA,TP53,VEGFA
Cell Cycle Regulation by BTG Family Proteins	2.57e-06	0.27	hsa-let-7d-5p, hsa-miR-107, hsa-miR-125b-5p, hsa-miR-15a-5p, hsa-miR-20b-5p, hsa-miR-18b-5p, hsa-miR-210-3p	CCND1,CCNE1,CCNE2,E2F1,E2F2,E2F3,E2F5,PPP2R5C,PTPA,RB1	6.46e-06	0.189	hsa-miR-221-3p, hsa-miR-24-3p, hsa-miR-26b-5p, hsa-miR-30d-5p, hsa-miR-330-3p, hsa-miR-338-3p	CCND1,CDK4,E2F1,E2F2,PPP2R2A,PTPA,RB1
P2Y Purigenic Receptor Signaling Pathway	2.88e-06	0.147	hsa-let-7d-5p, hsa-miR-122-5p, hsa-miR-15a-5p, hsa-miR-20b-5p, hsa-miR-182-5p, hsa-miR-18a-3p, hsa-miR-193a-5p, hsa-miR-203a, hsa-miR-205-5p, hsa-miR-218-5p, hsa-miR-29c-3p	ADCY6,AKT3,CREB1,FOS,GNAI2,ITGB3,JUN,KRAS,MAP2K1,MAPK3,MYC,NRAS,PIK3C2A,PIK3R1,PIK3R3,PLCG1,PRKCA,PRKCE,RAF1	0.000234423	0.0775	hsa-miR-126-3p, hsa-miR-181c-5p, hsa-miR-185-3p, hsa-miR-199b-3p, hsa-miR-221-3p, hsa-miR-24-3p, hsa-miR-30e-3p, hsa-miR-30d-5p, hsa-miR-1271-5p	ADCY6,CREB1,FOS,GNAI2,JUN,KRAS,MYC,PIK3C2A,PIK3R1,PIK3R2
PFKFB4 Signaling Pathway	3.09e-06	0.153	hsa-let-7d-5p, hsa-miR-206, hsa-miR-122-5p, hsa-miR-125b-5p, hsa-miR-141-3p, hsa-miR-15a-5p, hsa-miR-20b-5p, hsa-miR-203a, hsa-miR-211-5p	CDC25B,CREB1,H3-3A/H3-3B,IL1RN,MAP2K4,MAPK11,MAPKAPK2,MEF2A,MEF2D,MKNK1,MKNK2,MYC,TGFB2,TGFB3,TGFBR1,TGFBR2,TNF,TP53	2e-21	0.229	hsa-miR-224-5p, hsa-miR-133a-3p, hsa-miR-146a-5p, hsa-miR-152-3p, hsa-miR-185-3p, hsa-miR-199b-3p, hsa-miR-223-3p, hsa-miR-24-3p, hsa-miR-26b-5p, hsa-miR-27b-3p, hsa-miR-30d-5p, hsa-miR-335-3p, hsa-miR-335-5p, hsa-miR-338-3p, hsa-miR-487b-3p	CREB1,DUSP1,FADD,IL1F10,IL1R1,IL1RAP,IL1RAPL2,IL1RL2,IL36A,IL36B,IL36G,IL36RN,IL37,IRAK1,IRAK2,MAP2K4,MAPK14,MEF2C,MYC,PLA2G4B,RPS6KA5,SRF,STAT1,TGFBR1,TGFBR2,TP53,TRAF6
p38 MAPK Signaling	3.09e-06	0.239	hsa-miR-125b-5p, hsa-miR-141-3p, hsa-miR-15a-5p, hsa-miR-20b-5p, hsa-miR-203a	CREB1,FGF2,HK2,MAP2K1,MAP2K4,MAP2K7,MAPK3,NCOA3,TGFB2,TGFB3,TP53	0.0123027	0.087	hsa-miR-224-5p, hsa-miR-152-3p, hsa-miR-199b-3p, hsa-miR-24-3p, hsa-miR-30d-5p, hsa-miR-487b-3p	CREB1,MAP2K4,RPS6KA5,TP53
Sertoli Cell-Sertoli Cell Junction Signaling	3.24e-06	0.121	hsa-let-7d-5p, hsa-miR-206, hsa-miR-10b-5p, hsa-miR-122-5p, hsa-miR-125b-5p, hsa-miR-141-3p, hsa-miR-15a-5p, hsa-miR-20b-5p, hsa-miR-18a-3p, hsa-miR-203a, hsa-miR-211-5p, hsa-miR-205-5p, hsa-miR-23b-3p, hsa-miR-29c-3p	AKT3,CDC42,CLDN12,CLDN18,CTNNB1,ITGA2,ITGA5,ITGB3,ITGB4,JUN,KRAS,MAP2K1,MAP2K4,MAP2K7,MAP3K12,MAPK11,MAPK3,NRAS,PTEN,RAC1,RAF1,SRC,TGFB3,TNF,TUBB2A	0.020893	0.0437	hsa-miR-146a-5p, hsa-miR-181c-5p, hsa-miR-221-3p, hsa-miR-23a-3p, hsa-miR-24-3p, hsa-miR-26b-5p, hsa-miR-30e-3p, hsa-miR-30d-5p, hsa-miR-370-3p, hsa-miR-487b-3p, hsa-miR-494-3p	ITGA2,JUN,KRAS,MAP2K4,MAP3K8,MAPK14,NOS2,PTEN,TUBA1A
Leukocyte Extravasation Signaling	3.31e-06	0.124	hsa-miR-206, hsa-miR-107, hsa-miR-122-5p, hsa-miR-125b-5p, hsa-miR-141-3p, hsa-miR-15a-5p, hsa-miR-20b-5p, hsa-miR-193a-5p, hsa-miR-203a, hsa-miR-211-5p, hsa-miR-205-5p, hsa-miR-218-5p, hsa-miR-23b-3p, hsa-miR-29c-3p	ABL1,CDC42,CDH5,CLDN12,CLDN18,CRKL,CTNNB1,CXCL12,GNAI2,ITGA2,MAP2K4,MAPK11,MMP3,MMP9,PIK3C2A,PIK3R1,PIK3R3,PLCG1,PRKCA,PRKCE,RAC1,SRC,TIMP3,WIPF1	2.4e-10	0.109	hsa-miR-126-3p, hsa-miR-133a-3p, hsa-miR-146a-5p, hsa-miR-181c-5p, hsa-miR-199b-3p, hsa-miR-221-3p, hsa-miR-23a-3p, hsa-miR-24-3p, hsa-miR-27b-3p, hsa-miR-30e-3p, hsa-miR-30d-5p, hsa-miR-328-3p, hsa-miR-335-5p, hsa-miR-487b-3p	CD44,CRKL,CXCL12,CXCR4,GNAI2,ICAM1,ITGA2,MAP2K4,MAPK14,MMP1,MMP13,MMP14,MMP16,PIK3C2A,PIK3R1,PIK3R2,PTPN11,PXN,RHOA,TIMP3,VCAM1
Induction of Apoptosis by HIV1	3.39e-06	0.2	hsa-let-7d-5p, hsa-miR-206, hsa-miR-10b-5p, hsa-miR-125b-5p, hsa-miR-141-3p, hsa-miR-153-3p, hsa-miR-15a-5p, hsa-miR-20b-5p, hsa-miR-196a-5p	APAF1,BAK1,BBC3,BCL2,BCL2L1,CASP3,CASP9,IKBKB,MAP2K4,MAP2K7,SLC25A13,TNF,TP53	5.01e-08	0.169	hsa-miR-224-5p, hsa-miR-146a-5p, hsa-miR-181c-5p, hsa-miR-221-3p, hsa-miR-24-3p, hsa-miR-26b-5p, hsa-miR-27b-3p, hsa-miR-30d-5p, hsa-miR-487b-3p, hsa-miR-491-5p	APAF1,BAK1,BAX,BBC3,BCL2,BCL2L1,CHUK,CXCR4,FADD,MAP2K4,TP53
fMLP Signaling in Neutrophils	3.63e-06	0.145	hsa-let-7d-5p, hsa-miR-206, hsa-miR-122-5p, hsa-miR-141-3p, hsa-miR-15a-5p, hsa-miR-18a-3p, hsa-miR-193a-5p, hsa-miR-203a, hsa-miR-211-5p, hsa-miR-205-5p, hsa-miR-218-5p, hsa-miR-29c-3p	ARPC1B,ARPC3,Calm1 (includes others),CDC42,GNAI2,KRAS,MAP2K1,MAPK3,NFATC1,NRAS,PIK3C2A,PIK3R1,PIK3R3,PPP3CA,PPP3R1,PRKCA,PRKCE,RAC1,RAF1	0.00112202	0.0687	hsa-miR-126-3p, hsa-miR-133a-3p, hsa-miR-181c-5p, hsa-miR-221-3p, hsa-miR-30e-3p, hsa-miR-30d-5p, hsa-miR-134-5p	GNAI2,GNAO1,KRAS,NFATC4,PIK3C2A,PIK3R1,PIK3R2,PPP3CA,PPP3R1
Paxillin Signaling	3.72e-06	0.157	hsa-let-7d-5p, hsa-miR-206, hsa-miR-122-5p, hsa-miR-141-3p, hsa-miR-15a-5p, hsa-miR-20b-5p, hsa-miR-18a-3p, hsa-miR-193a-5p, hsa-miR-203a, hsa-miR-211-5p, hsa-miR-218-5p, hsa-miR-29c-3p	CDC42,GRB2,ITGA2,ITGA5,ITGB3,ITGB4,KRAS,MAP2K4,MAPK11,NRAS,PAK1,PAK5,PIK3C2A,PIK3R1,PIK3R3,RAC1,SRC	0.000275423	0.0833	hsa-miR-126-3p, hsa-miR-181c-5p, hsa-miR-221-3p, hsa-miR-24-3p, hsa-miR-27b-3p, hsa-miR-30e-3p, hsa-miR-30d-5p, hsa-miR-335-5p, hsa-miR-487b-3p	GRB2,ITGA2,KRAS,MAP2K4,MAPK14,PIK3C2A,PIK3R1,PIK3R2,PXN
iNOS Signaling	3.89e-06	0.234	hsa-let-7d-5p, hsa-miR-206, hsa-miR-122-5p, hsa-miR-125b-5p, hsa-miR-15a-5p, hsa-miR-20b-5p, hsa-miR-196a-5p	Calm1 (includes others),FOS,HMGA1,IFNG,IKBKB,JAK1,JAK2,JUN,MAPK11,MYD88,TLR4	1.32e-09	0.234	hsa-miR-146a-5p, hsa-miR-221-3p, hsa-miR-24-3p, hsa-miR-30d-5p	CHUK,FOS,IRAK1,IRAK2,JUN,LBP,MAPK14,NOS2,STAT1,TLR4,TRAF6
IL-22 Signaling	4.68e-06	0.333	hsa-miR-122-5p, hsa-miR-141-3p, hsa-miR-15a-5p, hsa-miR-20b-5p, hsa-miR-203a	AKT3,JAK1,MAP2K4,MAPK11,MAPK3,SOCS3,STAT3,STAT5B	0.00112202	0.167	hsa-miR-146a-5p, hsa-miR-223-3p, hsa-miR-24-3p, hsa-miR-487b-3p	MAP2K4,MAPK14,STAT1,STAT3
TREM1 Signaling	4.79e-06	0.116	hsa-let-7d-5p, hsa-miR-206, hsa-miR-100-5p, hsa-miR-101-3p, hsa-miR-107, hsa-miR-122-5p, hsa-miR-150-5p, hsa-miR-153-3p, hsa-miR-15a-5p, hsa-miR-20b-5p, hsa-miR-182-5p, hsa-miR-18a-3p, hsa-miR-193a-5p, hsa-miR-211-5p, hsa-miR-205-5p, hsa-miR-218-5p, hsa-miR-29c-3p	AGO1,AGO2,AGO3,AGO4,AKT3,BCL2,CCND1,EIF3J,EIF4E,EIF4G2,GRB2,IGF1R,KRAS,MAP2K1,MAPK3,MYC,MYCN,NRAS,PDPK1,PIK3C2A,PIK3R1,PIK3R3,PTBP1,RAF1,SHC1,VEGFA	0.00489779	0.0491	hsa-miR-126-3p, hsa-miR-133a-3p, hsa-miR-181c-5p, hsa-miR-185-3p, hsa-miR-221-3p, hsa-miR-24-3p, hsa-miR-27b-3p, hsa-miR-30e-3p, hsa-miR-338-3p	BCL2,CCND1,GRB2,IGF1R,KRAS,MYC,PDPK1,PIK3C2A,PIK3R1,PIK3R2,VEGFA
EIF2 Signaling	4.79e-06	0.182	hsa-let-7d-5p, hsa-miR-122-5p, hsa-miR-125b-5p, hsa-miR-141-3p, hsa-miR-15a-5p, hsa-miR-20b-5p, hsa-miR-193a-5p, hsa-miR-218-5p	AKT3,CXCL8,GRB2,IL10,ITGA5,JAK2,MAPK3,MYD88,PLCG1,STAT3,STAT5B,TLR4,TLR7,TNF	3.02e-07	0.143	hsa-miR-146a-5p, hsa-miR-221-3p, hsa-miR-223-3p, hsa-miR-27b-3p	CD40,CXCL8,GRB2,ICAM1,IL10,IRAK1,STAT3,TLR1,TLR10,TLR4,TLR9
IL-17A Signaling in Airway Cells	4.9e-06	0.194	hsa-miR-10b-5p, hsa-miR-122-5p, hsa-miR-141-3p, hsa-miR-15a-5p, hsa-miR-20b-5p, hsa-miR-193a-5p, hsa-miR-196a-5p, hsa-miR-205-5p, hsa-miR-218-5p, hsa-miR-23b-3p, hsa-miR-29c-3p	AKT3,IKBKB,JAK1,JAK2,MAP2K1,MAP2K4,MAPK11,MAPK3,PIK3C2A,PIK3R1,PIK3R3,PTEN,STAT3	6.17e-06	0.134	hsa-miR-126-3p, hsa-miR-146a-5p, hsa-miR-221-3p, hsa-miR-223-3p, hsa-miR-23a-3p, hsa-miR-24-3p, hsa-miR-26b-5p, hsa-miR-30e-3p, hsa-miR-487b-3p, hsa-miR-494-3p	CHUK,MAP2K4,MAPK14,PIK3C2A,PIK3R1,PIK3R2,PTEN,STAT3,TRAF6
Breast Cancer Regulation by Stathmin1	5.25e-06	0.0845	hsa-let-7d-5p, hsa-miR-206, hsa-miR-100-5p, hsa-miR-107, hsa-miR-125b-5p, hsa-miR-141-3p, hsa-miR-150-5p, hsa-miR-15a-5p, hsa-miR-20b-5p, hsa-miR-18a-3p, hsa-miR-18b-5p, hsa-miR-193a-5p, hsa-miR-203a, hsa-miR-211-5p, hsa-miR-205-5p, hsa-miR-210-3p, hsa-miR-218-5p, hsa-miR-29c-3p	ADGRG1,ARHGEF18,AURKB,CCND1,CCND3,CCR5,CDK6,CELSR2,CREB1,DRD3,E2F1,E2F2,E2F3,E2F5,FGF2,GPR160,GPR37,GRB2,HIF1A,HTR1B,IGF1,JUN,KRAS,MAP2K1,MAPK3,MMP9,MTOR,NRAS,PAK1,PDGFB,PIK3C2A,PIK3R1,PIK3R3,PPP1R7,PPP2R5C,PRKCA,PRKCE,PTPA,RAC1,RAF1,S1PR1,SHC1,SMO,SPDEF,STAT3,TGFB2,TP53,TUBB2A,UHMK1,VEGFA	6.31e-10	0.0625	hsa-miR-224-5p, hsa-miR-126-3p, hsa-miR-133a-3p, hsa-miR-146a-5p, hsa-miR-152-3p, hsa-miR-181c-5p, hsa-miR-199b-3p, hsa-miR-199a-5p, hsa-miR-221-3p, hsa-miR-223-3p, hsa-miR-24-3p, hsa-miR-26b-5p, hsa-miR-27b-3p, hsa-miR-30e-3p, hsa-miR-30d-5p, hsa-miR-330-3p, hsa-miR-326, hsa-miR-335-3p, hsa-miR-338-3p, hsa-miR-339-5p, hsa-miR-1271-5p	ADORA2B,AURKB,CCKBR,CCND1,CCR3,CDK1,CDK4,CDK6,CDKN1B,CELSR2,CREB1,E2F1,E2F2,GRB2,GRM3,HIF1A,HTR1A,HTR1B,IGF1,JUN,KRAS,MTOR,PDGFB,PIK3C2A,PIK3R1,PIK3R2,PPP2R2A,PTAFR,PTPA,RB1CC1,RHOA,SMO,STAT3,STMN1,TP53,TUBA1A,VEGFA
NF-κB Activation by Viruses	5.62e-06	0.179	hsa-let-7d-5p, hsa-miR-122-5p, hsa-miR-125b-5p, hsa-miR-15a-5p, hsa-miR-18a-3p, hsa-miR-193a-5p, hsa-miR-196a-5p, hsa-miR-203a, hsa-miR-205-5p, hsa-miR-218-5p, hsa-miR-29c-3p	AKT3,CCR5,IKBKB,ITGA2,ITGB3,KRAS,MAPK3,NRAS,PIK3C2A,PIK3R1,PIK3R3,PRKCA,PRKCE,RAF1	0.0042658	0.0769	hsa-miR-126-3p, hsa-miR-146a-5p, hsa-miR-181c-5p, hsa-miR-221-3p, hsa-miR-30e-3p, hsa-miR-30d-5p	CHUK,ITGA2,KRAS,PIK3C2A,PIK3R1,PIK3R2
D-myo-inositol (1,4,5,6)-Tetrakisphosphate Biosynthesis	7.76e-06	0.125	hsa-let-7d-5p, hsa-miR-206, hsa-miR-10b-5p, hsa-miR-122-5p, hsa-miR-125b-5p, hsa-miR-15a-5p, hsa-miR-20b-5p, hsa-miR-203a, hsa-miR-211-5p, hsa-miR-205-5p, hsa-miR-210-3p, hsa-miR-23b-3p, hsa-miR-29c-3p	ACP1,ATP1A1,ATP1A2,CDC25A,CDC25B,DUSP12,DUSP2,DUSP23,G6PC3,HACD2,INPP5F,INPPL1,PPP1R7,PPP2R5C,PPP3CA,PPP3R1,PTEN,PTPA,PTPN1,PTPRF,PXYLP1,SOCS3	0.00251189	0.0568	hsa-miR-152-3p, hsa-miR-199a-5p, hsa-miR-221-3p, hsa-miR-23a-3p, hsa-miR-24-3p, hsa-miR-26b-5p, hsa-miR-30d-5p, hsa-miR-335-5p, hsa-miR-494-3p	DUSP1,PPP2R2A,PPP3CA,PPP3R1,PTEN,PTPA,PTPN11,PTPRM,RASA1,SET
D-myo-inositol (3,4,5,6)-tetrakisphosphate Biosynthesis	7.76e-06	0.125	hsa-let-7d-5p, hsa-miR-206, hsa-miR-10b-5p, hsa-miR-122-5p, hsa-miR-125b-5p, hsa-miR-15a-5p, hsa-miR-20b-5p, hsa-miR-203a, hsa-miR-211-5p, hsa-miR-205-5p, hsa-miR-210-3p, hsa-miR-23b-3p, hsa-miR-29c-3p	ACP1,ATP1A1,ATP1A2,CDC25A,CDC25B,DUSP12,DUSP2,DUSP23,G6PC3,HACD2,INPP5F,INPPL1,PPP1R7,PPP2R5C,PPP3CA,PPP3R1,PTEN,PTPA,PTPN1,PTPRF,PXYLP1,SOCS3	0.00251189	0.0568	hsa-miR-152-3p, hsa-miR-199a-5p, hsa-miR-221-3p, hsa-miR-23a-3p, hsa-miR-24-3p, hsa-miR-26b-5p, hsa-miR-30d-5p, hsa-miR-335-5p, hsa-miR-494-3p	DUSP1,PPP2R2A,PPP3CA,PPP3R1,PTEN,PTPA,PTPN11,PTPRM,RASA1,SET
Reelin Signaling in Neurons	7.94e-06	0.143	hsa-miR-100-5p, hsa-miR-107, hsa-miR-122-5p, hsa-miR-125b-5p, hsa-miR-141-3p, hsa-miR-15a-5p, hsa-miR-20b-5p, hsa-miR-193a-5p, hsa-miR-203a, hsa-miR-211-5p, hsa-miR-218-5p, hsa-miR-29c-3p	AKT3,APP,ARPC1B,ARPC3,CDC42,CRKL,ITGA5,MAP2K1,MAP2K4,MAP2K7,MAPK3,MTOR,PAFAH1B2,PIK3C2A,PIK3R1,PIK3R3,RAC1,SRC	0.000851138	0.0714	hsa-miR-126-3p, hsa-miR-133a-3p, hsa-miR-199b-3p, hsa-miR-221-3p, hsa-miR-24-3p, hsa-miR-30e-3p, hsa-miR-30d-5p, hsa-miR-134-5p, hsa-miR-487b-3p	CRKL,LIMK1,MAP2K4,MTOR,PAFAH1B2,PIK3C2A,PIK3R1,PIK3R2,RHOA
Semaphorin Neuronal Repulsive Signaling Pathway	8.32e-06	0.132	hsa-let-7d-5p, hsa-miR-206, hsa-miR-122-5p, hsa-miR-125b-5p, hsa-miR-141-3p, hsa-miR-15a-5p, hsa-miR-20b-5p, hsa-miR-193a-5p, hsa-miR-211-5p, hsa-miR-218-5p, hsa-miR-29c-3p	AKT3,CFL2,ERBB2,ITGA2,ITGA5,ITGB3,ITGB4,MAP2K1,MAP2K4,MAP2K7,NRP1,PAK1,PAK5,PIK3C2A,PIK3R1,PIK3R3,PLCG1,RAC1,TP53,VCAN	0.000199526	0.0728	hsa-miR-224-5p, hsa-miR-126-3p, hsa-miR-133a-3p, hsa-miR-199b-3p, hsa-miR-221-3p, hsa-miR-24-3p, hsa-miR-30e-3p, hsa-miR-30d-5p, hsa-miR-134-5p, hsa-miR-328-3p, hsa-miR-331-3p, hsa-miR-335-3p, hsa-miR-338-3p, hsa-miR-487b-3p, hsa-miR-548j-5p	CD44,ERBB2,ITGA2,LIMK1,MAP2K4,PIK3C2A,PIK3R1,PIK3R2,RHOA,TP53,VCAN
Type II Diabetes Mellitus Signaling	9.12e-06	0.308	hsa-let-7d-5p, hsa-miR-125b-5p, hsa-miR-141-3p, hsa-miR-15a-5p, hsa-miR-20b-5p, hsa-miR-218-5p, hsa-miR-29c-3p	APLN,COL1A1,COL1A2,COL3A1,COL5A3,IRS1,MAP2K4,TNF	0.00154882	0.154	hsa-miR-126-3p, hsa-miR-223-3p, hsa-miR-24-3p, hsa-miR-30d-5p, hsa-miR-335-3p, hsa-miR-338-3p, hsa-miR-487b-3p, hsa-miR-1271-5p	COL1A1,COL1A2,IRS1,MAP2K4
IL-17A Signaling in Gastric Cells	9.12e-06	0.308	hsa-miR-206, hsa-miR-122-5p, hsa-miR-141-3p, hsa-miR-15a-5p, hsa-miR-20b-5p, hsa-miR-218-5p	CXCL8,EGFR,FOS,JUN,MAP2K4,MAPK11,MAPK3,TNF	0.000131826	0.192	hsa-miR-146a-5p, hsa-miR-221-3p, hsa-miR-24-3p, hsa-miR-30d-5p, hsa-miR-487b-3p	CXCL8,FOS,JUN,MAP2K4,MAPK14
Apelin Liver Signaling Pathway	9.12e-06	0.132	hsa-miR-100-5p, hsa-miR-122-5p, hsa-miR-125b-5p, hsa-miR-141-3p, hsa-miR-150-5p, hsa-miR-15a-5p, hsa-miR-20b-5p, hsa-miR-193a-5p, hsa-miR-196a-5p, hsa-miR-203a, hsa-miR-205-5p, hsa-miR-218-5p, hsa-miR-29c-3p	ADIPOR2,AKT3,CACNA2D1,CEBPB,IKBKB,IRS1,IRS2,MAP2K4,MAP2K7,MAPK3,MTOR,PDPK1,PIK3C2A,PIK3R1,PIK3R3,PPARG,PRKCA,PRKCE,SOCS3,TNF	0.000851138	0.0658	hsa-miR-126-3p, hsa-miR-133a-3p, hsa-miR-146a-5p, hsa-miR-199b-3p, hsa-miR-221-3p, hsa-miR-223-3p, hsa-miR-24-3p, hsa-miR-27b-3p, hsa-miR-30e-3p, hsa-miR-487b-3p, hsa-miR-1271-5p	CHUK,IRS1,MAP2K4,MTOR,PDPK1,PIK3C2A,PIK3R1,PIK3R2,PKM,PPARG
D-myo-inositol-5-phosphate Metabolism	9.77e-06	0.12	hsa-let-7d-5p, hsa-miR-206, hsa-miR-10b-5p, hsa-miR-122-5p, hsa-miR-125b-5p, hsa-miR-15a-5p, hsa-miR-20b-5p, hsa-miR-203a, hsa-miR-211-5p, hsa-miR-205-5p, hsa-miR-210-3p, hsa-miR-218-5p, hsa-miR-23b-3p, hsa-miR-29c-3p	ACP1,ATP1A1,ATP1A2,CDC25A,CDC25B,DUSP12,DUSP2,DUSP23,G6PC3,HACD2,INPP5F,INPPL1,PLCG1,PPP1R7,PPP2R5C,PPP3CA,PPP3R1,PTEN,PTPA,PTPN1,PTPRF,PXYLP1,SOCS3	0.00467735	0.0521	hsa-miR-152-3p, hsa-miR-199a-5p, hsa-miR-221-3p, hsa-miR-23a-3p, hsa-miR-24-3p, hsa-miR-26b-5p, hsa-miR-30d-5p, hsa-miR-335-5p, hsa-miR-494-3p	DUSP1,PPP2R2A,PPP3CA,PPP3R1,PTEN,PTPA,PTPN11,PTPRM,RASA1,SET
Role of JAK2 in Hormone-like Cytokine Signaling	1e-05	0.265	hsa-miR-141-3p, hsa-miR-20b-5p, hsa-miR-203a, hsa-miR-211-5p, hsa-miR-210-3p	IRS1,IRS2,JAK1,JAK2,PTPN1,SHC1,SOCS3,STAT3,STAT5B	0.0042658	0.118	hsa-miR-126-3p, hsa-miR-146a-5p, hsa-miR-223-3p, hsa-miR-335-5p, hsa-miR-1271-5p	IRS1,PTPN11,STAT1,STAT3
Actin Nucleation by ARP-WASP Complex	1.02e-05	0.161	hsa-let-7d-5p, hsa-miR-206, hsa-miR-141-3p, hsa-miR-15a-5p, hsa-miR-18a-3p, hsa-miR-211-5p, hsa-miR-29c-3p	ARPC1B,ARPC3,CDC42,GRB2,ITGA2,ITGA5,ITGB3,ITGB4,KRAS,NRAS,RAC1,RHOB,RHOG,RHOT1,WIPF1	0.00234423	0.0753	hsa-miR-133a-3p, hsa-miR-181c-5p, hsa-miR-221-3p, hsa-miR-223-3p, hsa-miR-27b-3p, hsa-miR-30d-5p	Cdc42,DIRAS3,GRB2,ITGA2,KRAS,RHOA,RHOB
Sirtuin Signaling Pathway	1.1e-05	0.103	hsa-let-7d-5p, hsa-miR-206, hsa-miR-100-5p, hsa-miR-101-3p, hsa-miR-125b-5p, hsa-miR-141-3p, hsa-miR-153-3p, hsa-miR-15a-5p, hsa-miR-20b-5p, hsa-miR-183-5p, hsa-miR-18b-5p, hsa-miR-193a-5p, hsa-miR-210-3p, hsa-miR-218-5p, hsa-miR-29c-3p	APP,ATG9A,BCL2L11,BECN1,CLOCK,CXCL8,E2F1,FOXO1,G6PD,H3-3A/H3-3B,HIF1A,JUN,MAPK3,MTOR,MYC,MYCN,NEDD4,PGAM1,PPARG,PPIF,RPTOR,SDHD,SIRT1,SMARCA5,SP1,STAT3,TNF,TOMM34,TP53,UCP2	1.45e-06	0.0685	hsa-miR-224-5p, hsa-miR-301a-3p, hsa-miR-146a-5p, hsa-miR-185-3p, hsa-miR-199b-3p, hsa-miR-199a-5p, hsa-miR-221-3p, hsa-miR-223-3p, hsa-miR-24-3p, hsa-miR-27b-3p, hsa-miR-30e-3p, hsa-miR-30d-5p, hsa-miR-33a-5p, hsa-miR-330-3p, hsa-miR-1271-5p	ABCA1,ATG2B,BAX,BCL2L11,BECN1,CXCL8,E2F1,FOXO1,FOXO3,HIF1A,JUN,MTOR,MYC,NOS2,PPARG,SIRT1,SOD2,STAT3,TP53,TUBA1A
G Beta Gamma Signaling	1.12e-05	0.14	hsa-let-7d-5p, hsa-miR-206, hsa-miR-122-5p, hsa-miR-15a-5p, hsa-miR-18a-3p, hsa-miR-203a, hsa-miR-211-5p, hsa-miR-205-5p, hsa-miR-218-5p, hsa-miR-29c-3p	AKT3,CACNA2D1,CAV2,CDC42,EGFR,GNAI2,GRB2,KRAS,MAPK3,NRAS,PAK1,PDPK1,PLCG1,PRKCA,PRKCE,RAF1,SHC1,SRC	NA	NA	NA	NA
Fcγ Receptor-mediated Phagocytosis in Macrophages and Monocytes	1.15e-05	0.16	hsa-let-7d-5p, hsa-miR-10b-5p, hsa-miR-122-5p, hsa-miR-141-3p, hsa-miR-15a-5p, hsa-miR-20b-5p, hsa-miR-193a-5p, hsa-miR-203a, hsa-miR-211-5p, hsa-miR-205-5p, hsa-miR-218-5p, hsa-miR-23b-3p, hsa-miR-29c-3p	AKT3,ARPC1B,ARPC3,CDC42,HMOX1,MAPK3,PAK1,PIK3R1,PIK3R3,PLCG1,PRKCA,PRKCE,PTEN,RAC1,SRC	0.0371535	0.0532	hsa-miR-126-3p, hsa-miR-221-3p, hsa-miR-23a-3p, hsa-miR-26b-5p, hsa-miR-27b-3p, hsa-miR-335-5p, hsa-miR-494-3p	HMOX1,PIK3R1,PIK3R2,PTEN,PXN
GADD45 Signaling	1.29e-05	0.35	hsa-let-7d-5p, hsa-miR-107, hsa-miR-125b-5p, hsa-miR-15a-5p, hsa-miR-20b-5p, hsa-miR-18b-5p	BRCA1,CCND1,CCND3,CCNE1,CCNE2,CDKN1A,TP53	3.39e-05	0.25	hsa-miR-224-5p, hsa-miR-146a-5p, hsa-miR-24-3p, hsa-miR-30d-5p, hsa-miR-338-3p	BRCA1,CCND1,CDK1,CDK4,TP53
BER (Base Excision Repair) Pathway	1.41e-05	0.227	hsa-miR-10b-5p, hsa-miR-125b-5p, hsa-miR-141-3p, hsa-miR-15a-5p, hsa-miR-20b-5p, hsa-miR-18b-5p, hsa-miR-218-5p, hsa-miR-29c-3p	CDKN2A,E2F1,MAP2K1,MAP2K4,MAP2K7,MAPK3,NF1,SP1,TDG,TP53	0.00162181	0.114	hsa-miR-224-5p, hsa-miR-24-3p, hsa-miR-30d-5p, hsa-miR-330-3p, hsa-miR-487b-3p	CDKN2A,E2F1,FEN1,MAP2K4,TP53
Leptin Signaling in Obesity	1.51e-05	0.176	hsa-miR-122-5p, hsa-miR-153-3p, hsa-miR-15a-5p, hsa-miR-20b-5p, hsa-miR-182-5p, hsa-miR-183-5p, hsa-miR-193a-5p, hsa-miR-203a, hsa-miR-218-5p, hsa-miR-29c-3p	ADCY6,AKT3,FOXO1,GRB2,JAK2,MAP2K1,MAPK3,PIK3C2A,PIK3R1,PIK3R3,PLCG1,SOCS3,STAT3	0.0001	0.108	hsa-miR-126-3p, hsa-miR-221-3p, hsa-miR-223-3p, hsa-miR-27b-3p, hsa-miR-30e-3p, hsa-miR-335-5p, hsa-miR-1271-5p	ADCY6,FOXO1,GRB2,PIK3C2A,PIK3R1,PIK3R2,PTPN11,STAT3
Lymphotoxin β Receptor Signaling	1.95e-05	0.2	hsa-let-7d-5p, hsa-miR-10b-5p, hsa-miR-122-5p, hsa-miR-15a-5p, hsa-miR-193a-5p, hsa-miR-196a-5p, hsa-miR-218-5p, hsa-miR-29c-3p	AKT3,APAF1,BCL2L1,CASP3,CASP9,IKBKB,MAPK3,PDPK1,PIK3C2A,PIK3R1,PIK3R3	1e-07	0.182	hsa-miR-126-3p, hsa-miR-146a-5p, hsa-miR-221-3p, hsa-miR-27b-3p, hsa-miR-30e-3p, hsa-miR-491-5p	APAF1,BCL2L1,CHUK,LTB,PDPK1,PIK3C2A,PIK3R1,PIK3R2,TRAF6,VCAM1
Role of OCT4 in Mammalian Embryonic Stem Cell Pluripotency	2.14e-05	0.217	hsa-miR-122-5p, hsa-miR-20b-5p, hsa-miR-18b-5p, hsa-miR-193a-5p, hsa-miR-203a, hsa-miR-218-5p, hsa-miR-29c-3p	AKT3,HIF1A,JAK2,PIK3C2A,PIK3R1,PIK3R3,RUNX1,SOCS3,STAT3,TNF	2.95e-05	0.152	hsa-miR-126-3p, hsa-miR-146a-5p, hsa-miR-199b-3p, hsa-miR-199a-5p, hsa-miR-221-3p, hsa-miR-223-3p, hsa-miR-27b-3p, hsa-miR-30e-3p	HIF1A,IL12RB2,PIK3C2A,PIK3R1,PIK3R2,RUNX1,STAT3
IL-23 Signaling Pathway	2.14e-05	0.217	hsa-let-7d-5p, hsa-miR-206, hsa-miR-125b-5p, hsa-miR-15a-5p, hsa-miR-20b-5p, hsa-miR-218-5p	ASH2L,BMI1,BRCA1,CASP6,CCNF,IGF2BP1,JARID2,MEF2A,RB1,TP53	2.75e-06	0.174	hsa-miR-224-5p, hsa-miR-146a-5p, hsa-miR-181c-5p, hsa-miR-24-3p, hsa-miR-26b-5p, hsa-miR-27b-3p, hsa-miR-30d-5p, hsa-miR-134-5p, hsa-miR-625-5p	BRCA1,CDX2,IGF2BP1,NANOG,NR5A2,PHB,RB1,TP53
3-phosphoinositide Degradation	2.19e-05	0.117	hsa-let-7d-5p, hsa-miR-206, hsa-miR-10b-5p, hsa-miR-122-5p, hsa-miR-125b-5p, hsa-miR-15a-5p, hsa-miR-20b-5p, hsa-miR-203a, hsa-miR-211-5p, hsa-miR-205-5p, hsa-miR-210-3p, hsa-miR-23b-3p, hsa-miR-29c-3p	ACP1,ATP1A1,ATP1A2,CDC25A,CDC25B,DUSP12,DUSP2,DUSP23,G6PC3,HACD2,INPP5F,INPPL1,PPP1R7,PPP2R5C,PPP3CA,PPP3R1,PTEN,PTPA,PTPN1,PTPRF,PXYLP1,SOCS3	0.0040738	0.0532	hsa-miR-152-3p, hsa-miR-199a-5p, hsa-miR-221-3p, hsa-miR-23a-3p, hsa-miR-24-3p, hsa-miR-26b-5p, hsa-miR-30d-5p, hsa-miR-335-5p, hsa-miR-494-3p	DUSP1,PPP2R2A,PPP3CA,PPP3R1,PTEN,PTPA,PTPN11,PTPRM,RASA1,SET
Role of PI3K/AKT Signaling in the Pathogenesis of Influenza	2.24e-05	0.182	hsa-let-7d-5p, hsa-miR-206, hsa-miR-100-5p, hsa-miR-107, hsa-miR-125b-5p, hsa-miR-141-3p, hsa-miR-15a-5p, hsa-miR-20b-5p, hsa-miR-205-5p, hsa-miR-218-5p, hsa-miR-29c-3p	ACVR2A,ADPGK,ARAF,CDK6,CSNK1D,MAP2K1,MAP2K4,MAPK3,PAK1,PAK5,PLK1,PRKCE	5.37e-06	0.136	hsa-miR-146a-5p, hsa-miR-199a-5p, hsa-miR-24-3p, hsa-miR-30e-3p, hsa-miR-30d-5p, hsa-miR-134-5p, hsa-miR-370-3p, hsa-miR-487b-3p	ADPGK,CDK1,CDK4,CDK6,DYRK1A,IRAK1,LIMK1,MAP2K4,MAP3K8
Pyridoxal 5'-phosphate Salvage Pathway	2.24e-05	0.276	hsa-miR-125b-5p, hsa-miR-141-3p, hsa-miR-20b-5p, hsa-miR-18b-5p, hsa-miR-193a-5p, hsa-miR-218-5p, hsa-miR-29c-3p	CDKN2A,E2F1,PIK3C2A,PIK3R1,PIK3R3,RAC1,RB1,TP53	1.12e-06	0.241	hsa-miR-224-5p, hsa-miR-126-3p, hsa-miR-221-3p, hsa-miR-24-3p, hsa-miR-26b-5p, hsa-miR-30e-3p, hsa-miR-30d-5p, hsa-miR-330-3p	CDKN2A,E2F1,PIK3C2A,PIK3R1,PIK3R2,RB1,TP53
Role of p14/p19ARF in Tumor Suppression	2.24e-05	0.182	hsa-miR-107, hsa-miR-122-5p, hsa-miR-125b-5p, hsa-miR-15a-5p, hsa-miR-193a-5p, hsa-miR-218-5p, hsa-miR-29c-3p	AKT3,CASP9,CCR5,CRKL,GNAI2,IFNG,KPNA3,MAP2K1,MAPK3,PIK3C2A,PIK3R1,PIK3R3	0.000301995	0.106	hsa-miR-126-3p, hsa-miR-146a-5p, hsa-miR-221-3p, hsa-miR-30e-3p, hsa-miR-30d-5p	CRKL,GNAI2,IFNA1/IFNA13,IFNB1,PIK3C2A,PIK3R1,PIK3R2
Angiopoietin Signaling	2.34e-05	0.169	hsa-let-7d-5p, hsa-miR-122-5p, hsa-miR-141-3p, hsa-miR-153-3p, hsa-miR-15a-5p, hsa-miR-20b-5p, hsa-miR-183-5p, hsa-miR-18a-3p, hsa-miR-193a-5p, hsa-miR-196a-5p, hsa-miR-218-5p, hsa-miR-29c-3p	AKT3,CASP9,FOXO1,GRB2,IKBKB,KRAS,NRAS,PAK1,PAK5,PIK3C2A,PIK3R1,PIK3R3,STAT5B	1.95e-05	0.117	hsa-miR-126-3p, hsa-miR-146a-5p, hsa-miR-181c-5p, hsa-miR-221-3p, hsa-miR-27b-3p, hsa-miR-30e-3p, hsa-miR-335-5p, hsa-miR-1271-5p	CHUK,FOXO1,GRB2,KRAS,PIK3C2A,PIK3R1,PIK3R2,PTPN11,RASA1
Notch Signaling	2.63e-05	0.237	hsa-miR-206, hsa-miR-122-5p, hsa-miR-15a-5p, hsa-miR-23b-3p	ADAM17,DLL1,HES1,JAG1,NOTCH1,NOTCH2,NOTCH3,NUMBL,PSEN2	0.00630957	0.105	hsa-miR-181c-5p, hsa-miR-23a-3p, hsa-miR-24-3p, hsa-miR-27b-3p	FURIN,HES1,NOTCH1,NOTCH4
CD27 Signaling in Lymphocytes	2.75e-05	0.193	hsa-let-7d-5p, hsa-miR-10b-5p, hsa-miR-125b-5p, hsa-miR-141-3p, hsa-miR-15a-5p, hsa-miR-20b-5p, hsa-miR-196a-5p	APAF1,BCL2L1,CASP3,CASP9,FOS,IKBKB,JUN,MAP2K1,MAP2K4,MAP2K7,MAP3K12	0.000120226	0.123	hsa-miR-146a-5p, hsa-miR-221-3p, hsa-miR-24-3p, hsa-miR-30d-5p, hsa-miR-370-3p, hsa-miR-487b-3p, hsa-miR-491-5p	APAF1,BCL2L1,CHUK,FOS,JUN,MAP2K4,MAP3K8
NRF2-mediated Oxidative Stress Response	3.72e-05	0.105	hsa-let-7d-5p, hsa-miR-206, hsa-miR-125b-5p, hsa-miR-141-3p, hsa-miR-150-5p, hsa-miR-15a-5p, hsa-miR-18a-3p, hsa-miR-193a-5p, hsa-miR-203a, hsa-miR-205-5p, hsa-miR-218-5p, hsa-miR-29c-3p	BACH1,CYP1A1,DNAJB1,DNAJB4,ERP29,FOS,GSTM4,HACD3,HMOX1,HSP90B1,JUN,KRAS,MAP2K1,MAP2K4,MAP2K7,MAPK3,NRAS,PIK3C2A,PIK3R1,PIK3R3,PPIB,PRKCA,PRKCE,RAF1,SQSTM1	0.00724436	0.0464	hsa-miR-126-3p, hsa-miR-126-5p, hsa-miR-181c-5p, hsa-miR-221-3p, hsa-miR-24-3p, hsa-miR-30e-3p, hsa-miR-30d-5p, hsa-miR-487b-3p, hsa-miR-494-3p	CYP2A6 (includes others),FOS,HMOX1,JUN,KRAS,MAP2K4,MAPK14,PIK3C2A,PIK3R1,PIK3R2,SOD2
Role of Pattern Recognition Receptors in Recognition of Bacteria and Viruses	4.57e-05	0.122	hsa-let-7d-5p, hsa-miR-125b-5p, hsa-miR-141-3p, hsa-miR-15a-5p, hsa-miR-20b-5p, hsa-miR-193a-5p, hsa-miR-203a, hsa-miR-205-5p, hsa-miR-218-5p, hsa-miR-29c-3p	CREB1,CXCL8,IFNG,IL10,MAP2K4,MAPK3,MYD88,PIK3C2A,PIK3R1,PIK3R3,PRKCA,PRKCE,RNASEL,TGFB2,TGFB3,TLR4,TLR7,TNF,TNFSF9	2.51e-10	0.122	hsa-miR-126-3p, hsa-miR-146a-5p, hsa-miR-199b-3p, hsa-miR-221-3p, hsa-miR-24-3p, hsa-miR-30e-3p, hsa-miR-487b-3p	CREB1,CXCL8,IFNA1/IFNA13,IFNB1,IL10,IL1F10,IL36A,IL36B,IL36G,IL37,LTB,MAP2K4,PIK3C2A,PIK3R1,PIK3R2,TLR1,TLR4,TLR9,TRAF6
Semaphorin Signaling in Neurons	6.17e-05	0.177	hsa-let-7d-5p, hsa-miR-206, hsa-miR-141-3p, hsa-miR-15a-5p, hsa-miR-20b-5p, hsa-miR-23b-3p, hsa-miR-29c-3p	CDC42,CFL2,MAPK3,MET,NRP1,PAK1,PAK5,RAC1,RHOB,RHOG,RHOT1	0.00131826	0.0968	hsa-miR-133a-3p, hsa-miR-199b-3p, hsa-miR-221-3p, hsa-miR-223-3p, hsa-miR-23a-3p, hsa-miR-30d-5p, hsa-miR-134-5p	Cdc42,DIRAS3,LIMK1,MET,RHOA,RHOB
Xenobiotic Metabolism CAR Signaling Pathway	6.76e-05	0.112	hsa-let-7d-5p, hsa-miR-206, hsa-miR-125b-5p, hsa-miR-141-3p, hsa-miR-15a-5p, hsa-miR-203a, hsa-miR-205-5p, hsa-miR-218-5p	ABCB1,CHST11,CYP1A1,EGFR,GSTM4,HSP90B1,MAP2K1,MAP2K4,MAP2K7,MAPK3,MED1,PPP2R5C,PRKCA,PRKCE,PTPA,SRC,UGT2B15,UGT2B17,UGT2B28,UGT8,UST	NA	NA	NA	NA
HIPPO signaling	6.92e-05	0.153	hsa-let-7d-5p, hsa-miR-206, hsa-miR-125b-5p, hsa-miR-141-3p, hsa-miR-15a-5p, hsa-miR-20b-5p, hsa-miR-183-5p, hsa-miR-23b-3p	AJUBA,BTRC,CSNK1D,ITCH,NF2,PPP1R7,PPP2R5C,PTPA,SMAD3,SMAD4,SMAD5,YAP1,YWHAQ	4.37e-05	0.106	hsa-miR-301a-3p, hsa-miR-133a-3p, hsa-miR-199b-3p, hsa-miR-221-3p, hsa-miR-23a-3p, hsa-miR-24-3p, hsa-miR-26b-5p, hsa-miR-27b-3p, hsa-miR-30d-5p, hsa-miR-328-3p, hsa-miR-377-3p	CD44,PPP2R2A,PTPA,SMAD1,SMAD3,SMAD4,SMAD5,STK3,TEAD1
Inhibition of ARE-Mediated mRNA Degradation Pathway	7.08e-05	0.118	hsa-let-7d-5p, hsa-miR-206, hsa-miR-107, hsa-miR-122-5p, hsa-miR-15a-5p, hsa-miR-20b-5p, hsa-miR-29c-3p	AGO1,AGO2,AGO3,AGO4,AKT3,CNOT6,CNOT8,CNOT9,DCP2,MAPK11,MAPK3,MAPKAPK2,PPP2R5C,PTPA,TIA1,TNF,TNFSF9,YWHAQ,ZFP36L1	NA	NA	NA	NA
CCR3 Signaling in Eosinophils	7.41e-05	0.126	hsa-let-7d-5p, hsa-miR-206, hsa-miR-122-5p, hsa-miR-141-3p, hsa-miR-15a-5p, hsa-miR-20b-5p, hsa-miR-18a-3p, hsa-miR-193a-5p, hsa-miR-203a, hsa-miR-205-5p, hsa-miR-218-5p, hsa-miR-29c-3p	Calm1 (includes others),CFL2,GNAI2,KRAS,MAP2K1,MAPK11,MAPK3,NRAS,PAK1,PAK5,PIK3C2A,PIK3R1,PIK3R3,PRKCA,PRKCE,RAC1,RAF1	7.24e-05	0.0815	hsa-miR-126-3p, hsa-miR-133a-3p, hsa-miR-146a-5p, hsa-miR-181c-5p, hsa-miR-221-3p, hsa-miR-24-3p, hsa-miR-30e-3p, hsa-miR-30d-5p, hsa-miR-134-5p, hsa-miR-338-3p	CCR3,GNAI2,GNAO1,KRAS,LIMK1,MAPK14,PIK3C2A,PIK3R1,PIK3R2,PLA2G4B,RHOA
Regulation Of The Epithelial Mesenchymal Transition In Development Pathway	8.91e-05	0.116	hsa-let-7d-5p, hsa-miR-206, hsa-miR-125b-5p, hsa-miR-15a-5p, hsa-miR-18a-3p, hsa-miR-193a-5p, hsa-miR-203a, hsa-miR-205-5p, hsa-miR-218-5p, hsa-miR-29c-3p	DNAJB1,DNAJB4,HSP90B1,HSPA1A/HSPA1B,HSPB6,KRAS,MAP2K1,MAPK3,NEDD4,PDPK1,PIK3C2A,PIK3R1,PIK3R3,PLCG1,PRKCA,PRKCE,RAF1,SLC12A2,SMO	0.042658	0.0427	hsa-miR-126-3p, hsa-miR-152-3p, hsa-miR-181c-5p, hsa-miR-221-3p, hsa-miR-24-3p, hsa-miR-27b-3p, hsa-miR-30e-3p, hsa-miR-326	DUSP1,KRAS,PDPK1,PIK3C2A,PIK3R1,PIK3R2,SMO
Aldosterone Signaling in Epithelial Cells	8.91e-05	0.149	hsa-let-7d-5p, hsa-miR-122-5p, hsa-miR-125b-5p, hsa-miR-141-3p, hsa-miR-15a-5p, hsa-miR-18b-5p, hsa-miR-23b-3p	ADAM17,AXIN2,BRCA1,CTNNB1,HIF1A,JAG1,NOTCH1,PSEN2,SMO,SUFU,WNT1,WNT3A,WNT5A	0.0281838	0.0575	hsa-miR-146a-5p, hsa-miR-199a-5p, hsa-miR-23a-3p, hsa-miR-24-3p, hsa-miR-27b-3p, hsa-miR-30d-5p, hsa-miR-326	BRCA1,HIF1A,NOTCH1,SMO,WNT5A
Tight Junction Signaling	9.12e-05	0.112	hsa-let-7d-5p, hsa-miR-10b-5p, hsa-miR-122-5p, hsa-miR-141-3p, hsa-miR-15a-5p, hsa-miR-20b-5p, hsa-miR-211-5p, hsa-miR-205-5p, hsa-miR-23b-3p, hsa-miR-29c-3p	AKT3,CDC42,CLDN12,CLDN18,CTNNB1,FOS,JUN,MYO10,NAPG,PPP2R5C,PTEN,PTPA,RAC1,STX1A,TGFB2,TGFB3,TGFBR1,TGFBR2,TNF,VTI1B	5.25e-05	0.0073	hsa-miR-133a-3p, hsa-miR-199a-5p, hsa-miR-221-3p, hsa-miR-23a-3p, hsa-miR-24-3p, hsa-miR-26b-5p, hsa-miR-30d-5p, hsa-miR-335-3p, hsa-miR-338-3p, hsa-miR-494-3p	CDK4,FOS,JUN,MYH9,MYO10,NAPG,PPP2R2A,PTEN,PTPA,RHOA,STX1A,TGFBR1,TGFBR2
NAD Signaling Pathway	9.33e-05	0.119	hsa-let-7d-5p, hsa-miR-206, hsa-miR-122-5p, hsa-miR-125b-5p, hsa-miR-141-3p, hsa-miR-150-5p, hsa-miR-15a-5p, hsa-miR-20b-5p, hsa-miR-18b-5p, hsa-miR-193a-5p, hsa-miR-205-5p, hsa-miR-218-5p, hsa-miR-29c-3p	AKT3,CEBPB,CLOCK,FGF2,GJA1,HIF1A,IGF1,NT5E,PDGFB,PIK3C2A,PIK3R1,PIK3R3,POLR2C,POLR2K,SIRT1,TGFB2,TP53,VEGFA	0.000199526	0.0728	hsa-miR-224-5p, hsa-miR-126-3p, hsa-miR-199a-5p, hsa-miR-221-3p, hsa-miR-27b-3p, hsa-miR-30e-3p, hsa-miR-30d-5p, hsa-miR-335-3p, hsa-miR-338-3p	HIF1A,IGF1,NT5E,PDGFB,PIK3C2A,PIK3R1,PIK3R2,SIRT1,SOD2,TP53,VEGFA
CDK5 Signaling	9.55e-05	0.134	hsa-let-7d-5p, hsa-miR-206, hsa-miR-122-5p, hsa-miR-15a-5p, hsa-miR-182-5p, hsa-miR-18a-3p, hsa-miR-203a, hsa-miR-218-5p, hsa-miR-29c-3p	ABL1,ADCY6,BDNF,ITGA2,KRAS,LAMB3,LAMC1,MAP2K1,MAPK11,MAPK3,NRAS,PPP1R7,PPP2R5C,PTPA,RAF1	0.00162181	0.0714	hsa-miR-181c-5p, hsa-miR-199a-5p, hsa-miR-221-3p, hsa-miR-24-3p, hsa-miR-30d-5p, hsa-miR-335-3p, hsa-miR-338-3p, hsa-miR-1271-5p	ADCY6,ITGA2,KRAS,LAMC1,LAMC2,MAPK14,PPP2R2A,PTPA
Neuropathic Pain Signaling In Dorsal Horn Neurons	0.000112202	0.139	hsa-miR-206, hsa-miR-15a-5p, hsa-miR-20b-5p, hsa-miR-193a-5p, hsa-miR-203a, hsa-miR-205-5p, hsa-miR-218-5p, hsa-miR-29c-3p	BDNF,CREB1,FOS,GPR37,KCNN4,MAPK3,PIK3C2A,PIK3R1,PIK3R3,PLCG1,PRKCA,PRKCE,SRC,TAC1	0.000165959	0.0891	hsa-miR-126-3p, hsa-miR-301a-3p, hsa-miR-133a-3p, hsa-miR-181c-5p, hsa-miR-199b-3p, hsa-miR-221-3p, hsa-miR-30e-3p, hsa-miR-339-5p	CREB1,FOS,GRIA2,GRM3,KCNH2,PIK3C2A,PIK3R1,PIK3R2,TAC1
Sperm Motility	0.000114815	0.0984	hsa-miR-206, hsa-miR-100-5p, hsa-miR-122-5p, hsa-miR-125b-5p, hsa-miR-141-3p, hsa-miR-150-5p, hsa-miR-15a-5p, hsa-miR-20b-5p, hsa-miR-182-5p, hsa-miR-203a, hsa-miR-205-5p, hsa-miR-218-5p, hsa-miR-23b-3p	ABL1,AXL,Calm1 (includes others),CSF1R,DSTYK,EGFR,ERBB2,ERBB3,FGFR1,FGFR3,GNAI2,IGF1R,JAK1,JAK2,MAP2K1,MAP2K4,MAP2K7,MET,PLCG1,PRKCA,PRKCE,RYK,SLC12A2,SRC,TWF1	0.000524807	0.0551	hsa-miR-133a-3p, hsa-miR-146a-5p, hsa-miR-199b-3p, hsa-miR-199a-5p, hsa-miR-221-3p, hsa-miR-23a-3p, hsa-miR-24-3p, hsa-miR-26b-5p, hsa-miR-30d-5p, hsa-miR-134-5p, hsa-miR-331-3p, hsa-miR-335-5p, hsa-miR-338-3p, hsa-miR-485-3p, hsa-miR-487b-3p, hsa-miR-494-3p, hsa-miR-548j-5p, hsa-miR-625-5p, hsa-miR-1271-5p	DYRK1A,EPHA2,ERBB2,GNAI2,GNAO1,IGF1R,KIT,MAP2K4,MET,NTRK3,PDGFRA,PLA2G4B,PRDX6,RYK
Toll-like Receptor Signaling	0.000123027	0.154	hsa-let-7d-5p, hsa-miR-122-5p, hsa-miR-125b-5p, hsa-miR-141-3p, hsa-miR-15a-5p, hsa-miR-20b-5p, hsa-miR-196a-5p, hsa-miR-23b-3p	FOS,IKBKB,IL1RN,JUN,MAP2K4,MAP4K4,MAPK11,MYD88,TLR4,TLR7,TNF,TNFAIP3	1.58e-18	0.269	hsa-miR-146a-5p, hsa-miR-221-3p, hsa-miR-23a-3p, hsa-miR-24-3p, hsa-miR-30d-5p, hsa-miR-487b-3p	CHUK,FOS,IL1F10,IL36A,IL36B,IL36G,IL36RN,IL37,IRAK1,IRAK2,JUN,LBP,MAP2K4,MAP4K4,MAPK14,TLR1,TLR10,TLR4,TLR9,TNFAIP3,TRAF6
Androgen Signaling	0.000134896	0.112	hsa-let-7d-5p, hsa-miR-206, hsa-miR-125b-5p, hsa-miR-6780a-5p, hsa-miR-15a-5p, hsa-miR-20b-5p, hsa-miR-203a, hsa-miR-211-5p, hsa-miR-205-5p, hsa-miR-23b-3p	AR,CACNA2D1,Calm1 (includes others),CCND1,DNAJB1,GNAI2,GTF2E1,GTF2H1,H3-3A/H3-3B,JUN,MAPK3,POLR2C,POLR2K,PRKCA,PRKCE,SHC1,SMAD3,SRC,TAF9B	NA	NA	NA	NA
Regulation of Actin-based Motility by Rho	0.000141254	0.129	hsa-let-7d-5p, hsa-miR-206, hsa-miR-141-3p, hsa-miR-15a-5p, hsa-miR-20b-5p, hsa-miR-211-5p, hsa-miR-29c-3p	ARHGDIA,ARPC1B,ARPC3,CDC42,ITGA2,ITGA5,ITGB3,ITGB4,PAK1,PAK5,RAC1,RHOB,RHOG,RHOT1,WIPF1	0.0269153	0.0517	hsa-miR-133a-3p, hsa-miR-221-3p, hsa-miR-223-3p, hsa-miR-30d-5p, hsa-miR-134-5p	Cdc42,DIRAS3,ITGA2,LIMK1,RHOA,RHOB
Role of IL-17A in Arthritis	0.000147911	0.175	hsa-let-7d-5p, hsa-miR-101-3p, hsa-miR-122-5p, hsa-miR-141-3p, hsa-miR-15a-5p, hsa-miR-20b-5p, hsa-miR-193a-5p, hsa-miR-218-5p, hsa-miR-29c-3p	CXCL8,MAP2K1,MAP2K4,MAPK11,MAPK3,MAPKAPK2,PIK3C2A,PIK3R1,PIK3R3,PTGS2	1.41e-07	0.175	hsa-miR-126-3p, hsa-miR-146a-5p, hsa-miR-199b-3p, hsa-miR-221-3p, hsa-miR-24-3p, hsa-miR-26b-5p, hsa-miR-27b-3p, hsa-miR-30e-3p, hsa-miR-487b-3p	CXCL8,MAP2K4,MAPK14,MMP1,MMP13,NOS2,PIK3C2A,PIK3R1,PIK3R2,PTGS2
RHOGDI Signaling	0.000165959	0.102	hsa-let-7d-5p, hsa-miR-206, hsa-miR-125b-5p, hsa-miR-141-3p, hsa-miR-15a-5p, hsa-miR-20b-5p, hsa-miR-18b-5p, hsa-miR-203a, hsa-miR-211-5p, hsa-miR-29c-3p	ARHGDIA,ARHGEF18,ARPC1B,ARPC3,CDC42,CDH11,CDH5,CFL2,ESR1,GNAI2,ITGA2,ITGA5,ITGB3,ITGB4,PAK1,PAK5,PRKCA,RAC1,RHOB,RHOG,RHOT1,SRC	0.00354813	0.0512	hsa-miR-133a-3p, hsa-miR-181c-5p, hsa-miR-199b-3p, hsa-miR-199a-5p, hsa-miR-221-3p, hsa-miR-223-3p, hsa-miR-30d-5p, hsa-miR-134-5p, hsa-miR-328-3p	CD44,Cdc42,DIRAS3,ESR1,GNAI2,GNAO1,ITGA2,LIMK1,MYH9,RHOA,RHOB
G-Protein Coupled Receptor Signaling	0.00017378	0.0942	hsa-let-7d-5p, hsa-miR-122-5p, hsa-miR-144-3p, hsa-miR-15a-5p, hsa-miR-20b-5p, hsa-miR-182-5p, hsa-miR-18a-3p, hsa-miR-193a-5p, hsa-miR-196a-5p, hsa-miR-203a, hsa-miR-211-5p, hsa-miR-205-5p, hsa-miR-218-5p, hsa-miR-29c-3p	ADCY6,AKT3,CREB1,DRD3,ENPP6,GNAI2,GRB2,HTR1B,IKBKB,KRAS,LAMTOR3,MAP2K1,MAPK3,NPR3,NRAS,PDPK1,PIK3C2A,PIK3R1,PIK3R3,PRKCA,PRKCE,RAF1,S1PR1,SHC1,SRC,STAT3	6.03e-07	0.0725	hsa-miR-126-3p, hsa-miR-146a-5p, hsa-miR-152-3p, hsa-miR-181c-5p, hsa-miR-199b-3p, hsa-miR-221-3p, hsa-miR-223-3p, hsa-miR-24-3p, hsa-miR-26b-5p, hsa-miR-27b-3p, hsa-miR-30e-3p, hsa-miR-30d-5p, hsa-miR-134-5p, hsa-miR-335-5p, hsa-miR-339-5p, hsa-miR-370-3p, hsa-miR-1271-5p	ADCY6,ADORA2B,CHUK,CREB1,DUSP1,GNAI2,GNAO1,GRB2,GRM3,HTR1A,HTR1B,KRAS,MAP3K8,NPR3,PDPK1,PIK3C2A,PIK3R1,PIK3R2,RASA1,STAT3
eNOS Signaling	0.00018197	0.113	hsa-let-7d-5p, hsa-miR-206, hsa-miR-122-5p, hsa-miR-150-5p, hsa-miR-15a-5p, hsa-miR-20b-5p, hsa-miR-182-5p, hsa-miR-18b-5p, hsa-miR-193a-5p, hsa-miR-203a, hsa-miR-205-5p, hsa-miR-218-5p, hsa-miR-29c-3p	ADCY6,AKT3,AQP5,Calm1 (includes others),CASP3,CASP9,ESR1,HSP90B1,HSPA1A/HSPA1B,PDPK1,PIK3C2A,PIK3R1,PIK3R3,PLCG1,PRKCA,PRKCE,SLC7A1,VEGFA	0.00030903	0.0692	hsa-miR-126-3p, hsa-miR-146a-5p, hsa-miR-181c-5p, hsa-miR-221-3p, hsa-miR-24-3p, hsa-miR-27b-3p, hsa-miR-30e-3p, hsa-miR-30d-5p, hsa-miR-1271-5p	ADCY6,AQP4,AQP5,CCNA2,ESR1,PDPK1,PIK3C2A,PIK3R1,PIK3R2,SLC7A1,VEGFA
DNA Double-Strand Break Repair by Homologous Recombination	0.000213796	0.357	hsa-miR-206, hsa-miR-203a, hsa-miR-210-3p	ABL1,ATRX,BRCA1,POLA1,RAD52	0.0295121	0.143	hsa-miR-146a-5p, hsa-miR-24-3p, hsa-miR-30d-5p	ATRX,BRCA1
Melatonin Signaling	0.000251189	0.153	hsa-let-7d-5p, hsa-miR-206, hsa-miR-141-3p, hsa-miR-15a-5p, hsa-miR-211-5p, hsa-miR-23b-3p, hsa-miR-29c-3p	ACP1,CAP1,CDC42,CFL2,CTNNB1,CXCL12,EFNB1,GNAI2,MAPK3,PAK1,RAC1	0.000512861	0.0972	hsa-miR-133a-3p, hsa-miR-146a-5p, hsa-miR-23a-3p, hsa-miR-27b-3p, hsa-miR-30d-5p, hsa-miR-134-5p, hsa-miR-335-5p	CXCL12,CXCR4,GNAI2,GNAO1,LIMK1,PXN,RHOA
Ephrin B Signaling	0.000251189	0.153	hsa-miR-206, hsa-miR-125b-5p, hsa-miR-141-3p, hsa-miR-15a-5p, hsa-miR-203a, hsa-miR-205-5p, hsa-miR-218-5p	ARAF,Calm1 (includes others),GNAI2,MAP2K1,MAP2K4,MAP2K7,MAPK3,PLCG1,PRKCA,PRKCE,RAF1	NA	NA	NA	NA
Salvage Pathways of Pyrimidine Ribonucleotides	0.000301995	0.133	hsa-let-7d-5p, hsa-miR-206, hsa-miR-100-5p, hsa-miR-107, hsa-miR-125b-5p, hsa-miR-141-3p, hsa-miR-150-5p, hsa-miR-15a-5p, hsa-miR-20b-5p, hsa-miR-205-5p, hsa-miR-218-5p, hsa-miR-29c-3p	ACVR2A,ADPGK,AICDA,ARAF,CDK6,CSNK1D,MAP2K1,MAP2K4,MAPK3,PAK1,PAK5,PLK1,PRKCE	2.24e-05	0.102	hsa-miR-146a-5p, hsa-miR-181c-5p, hsa-miR-199a-5p, hsa-miR-24-3p, hsa-miR-30e-3p, hsa-miR-30d-5p, hsa-miR-134-5p, hsa-miR-361-5p, hsa-miR-370-3p, hsa-miR-487b-3p	ADPGK,AICDA,CDK1,CDK4,CDK6,DYRK1A,IRAK1,LIMK1,MAP2K4,MAP3K8
Apelin Cardiomyocyte Signaling Pathway	0.000331131	0.131	hsa-miR-122-5p, hsa-miR-125b-5p, hsa-miR-15a-5p, hsa-miR-18b-5p, hsa-miR-193a-5p, hsa-miR-203a, hsa-miR-205-5p, hsa-miR-218-5p, hsa-miR-29c-3p	AKT3,APLN,ATP2A2,GNAI2,HIF1A,MAPK11,MAPK3,PIK3C2A,PIK3R1,PIK3R3,PLCG1,PRKCA,PRKCE	0.00331131	0.0707	hsa-miR-126-3p, hsa-miR-199a-5p, hsa-miR-221-3p, hsa-miR-24-3p, hsa-miR-30e-3p, hsa-miR-30d-5p	ATP2A2,GNAI2,HIF1A,MAPK14,PIK3C2A,PIK3R1,PIK3R2
Apelin Cardiac Fibroblast Signaling Pathway	0.000346737	0.261	hsa-miR-206, hsa-miR-122-5p, hsa-miR-125b-5p, hsa-miR-141-3p, hsa-miR-18b-5p	AKT3,APLN,CCN2,SPHK1,TGFB2,TGFB3	NA	NA	NA	NA
AMPK Signaling	0.000354813	0.0095	hsa-let-7d-5p, hsa-miR-206, hsa-miR-100-5p, hsa-miR-122-5p, hsa-miR-125b-5p, hsa-miR-153-3p, hsa-miR-15a-5p, hsa-miR-20b-5p, hsa-miR-183-5p, hsa-miR-18b-5p, hsa-miR-193a-5p, hsa-miR-203a, hsa-miR-218-5p, hsa-miR-29c-3p	AKT3,ARID1A,ARID2,CCND1,CDKN1A,CREB1,ELAVL1,FOXO1,GNAI2,GYS1,IRS1,IRS2,MAPK11,MTOR,PIK3C2A,PIK3R1,PIK3R3,PPM1D,PPP2R5C,PTPA,RAB9B,RPTOR,SIRT1	1.51e-06	0.0744	hsa-miR-126-3p, hsa-miR-139-3p, hsa-miR-146a-5p, hsa-miR-199b-3p, hsa-miR-199a-5p, hsa-miR-221-3p, hsa-miR-223-3p, hsa-miR-24-3p, hsa-miR-27b-3p, hsa-miR-30e-3p, hsa-miR-30d-5p, hsa-miR-134-5p, hsa-miR-338-3p, hsa-miR-1271-5p	CCNA2,CCND1,CREB1,ELAVL1,FASN,FOXO1,FOXO3,GNAI2,GNAO1,IRS1,MAPK14,MTOR,PIK3C2A,PIK3R1,PIK3R2,PPP2R2A,PTPA,SIRT1
Opioid Signaling Pathway	0.000416869	0.0906	hsa-let-7d-5p, hsa-miR-206, hsa-miR-122-5p, hsa-miR-125b-5p, hsa-miR-141-3p, hsa-miR-15a-5p, hsa-miR-20b-5p, hsa-miR-182-5p, hsa-miR-18a-3p, hsa-miR-203a, hsa-miR-205-5p, hsa-miR-29c-3p	ADCY6,AKT3,AP2A1,CACNA2D1,Calm1 (includes others),CDC42,CREB1,CTNNB1,FOS,GNAI2,KRAS,MAP2K1,MAP2K4,MAP2K7,MAPK3,MYC,NRAS,PPP3CA,PPP3R1,PRKCA,PRKCE,RAC1,RAF1,SIGMAR1,SRC	0.000389045	0.0543	hsa-miR-224-5p, hsa-miR-133a-3p, hsa-miR-152-3p, hsa-miR-181c-5p, hsa-miR-185-3p, hsa-miR-199b-3p, hsa-miR-221-3p, hsa-miR-24-3p, hsa-miR-30d-5p, hsa-miR-134-5p, hsa-miR-335-5p, hsa-miR-487b-3p, hsa-miR-1271-5p	ADCY6,AP2A1,AP2M1,CDKN1B,CREB1,FOS,GNAI2,GNAO1,KRAS,MAP2K4,MYC,PPP3CA,PPP3R1,RPS6KA5,SRF
Granzyme B Signaling	0.000436516	0.312	hsa-let-7d-5p, hsa-miR-10b-5p, hsa-miR-23b-3p	APAF1,CASP3,CASP9,LMNB1,LMNB2	0.00346737	0.188	hsa-miR-221-3p, hsa-miR-23a-3p, hsa-miR-30d-5p	APAF1,LMNB1,LMNB2
Parkinson's Signaling	0.000436516	0.312	hsa-let-7d-5p, hsa-miR-122-5p, hsa-miR-29c-3p	CASP3,CASP9,GPR37,MAPK11,SNCA	NA	NA	NA	NA
Calcium Signaling	0.000467735	0.0972	hsa-let-7d-5p, hsa-miR-206, hsa-miR-122-5p, hsa-miR-15a-5p, hsa-miR-20b-5p, hsa-miR-18b-5p, hsa-miR-203a, hsa-miR-211-5p, hsa-miR-29c-3p	ATP2A2,ATP2B1,CACNA2D1,Calm1 (includes others),CREB1,HDAC1,HDAC4,MAPK3,MEF2A,MEF2D,MYO10,NFATC1,PPP3CA,PPP3R1,TP63,Tpm1,TPM1,TPM2,TPM3,TPM4,TRPV6	0.00371535	0.0509	hsa-miR-133a-3p, hsa-miR-181c-5p, hsa-miR-199b-3p, hsa-miR-199a-5p, hsa-miR-223-3p, hsa-miR-27b-3p, hsa-miR-30d-5p, hsa-miR-335-3p, hsa-miR-338-3p, hsa-miR-574-3p	ATP2A2,CREB1,GRIA2,MEF2C,MYH9,MYO10,NFATC4,PPP3CA,PPP3R1,TP63,Tpm1
CREB Signaling in Neurons	0.000501187	0.0731	hsa-let-7d-5p, hsa-miR-206, hsa-miR-100-5p, hsa-miR-122-5p, hsa-miR-125b-5p, hsa-miR-141-3p, hsa-miR-150-5p, hsa-miR-15a-5p, hsa-miR-20b-5p, hsa-miR-182-5p, hsa-miR-18a-3p, hsa-miR-193a-5p, hsa-miR-203a, hsa-miR-211-5p, hsa-miR-205-5p, hsa-miR-218-5p, hsa-miR-29c-3p	ADCY6,ADGRG1,AKT3,BMPR1B,BMPR2,CACNA2D1,Calm1 (includes others),CCR5,CELSR2,CREB1,DRD3,EGFR,FGF2,FGFR1,FGFR3,GNAI2,GPR160,GPR37,GRB2,HTR1B,IGF1,IGF1R,IGF2R,KRAS,MAP2K1,MAPK3,NRAS,PDGFB,PIK3C2A,PIK3R1,PIK3R3,PLCG1,POLR2C,POLR2K,PRKCA,PRKCE,RAF1,S1PR1,SHC1,SMO,TGFB2,TGFBR1,TGFBR2,VEGFA	6.46e-05	0.0449	hsa-miR-126-3p, hsa-miR-133a-3p, hsa-miR-146a-5p, hsa-miR-152-3p, hsa-miR-181c-5p, hsa-miR-199b-3p, hsa-miR-221-3p, hsa-miR-26b-5p, hsa-miR-27b-3p, hsa-miR-30e-3p, hsa-miR-30d-5p, hsa-miR-134-5p, hsa-miR-326, hsa-miR-335-3p, hsa-miR-338-3p, hsa-miR-339-5p, hsa-miR-485-3p, hsa-miR-625-5p, hsa-miR-1271-5p	ADCY6,ADORA2B,CCKBR,CCR3,CELSR2,CREB1,GNAI2,GNAO1,GRB2,GRIA2,GRM3,HTR1A,HTR1B,IGF1,IGF1R,KRAS,NTRK3,PDGFB,PDGFRA,PIK3C2A,PIK3R1,PIK3R2,PTAFR,SMO,TGFBR1,TGFBR2,VEGFA
Mitotic Roles of Polo-Like Kinase	0.000501187	0.152	hsa-let-7d-5p, hsa-miR-100-5p, hsa-miR-125b-5p, hsa-miR-15a-5p, hsa-miR-211-5p	ANAPC1,CDC25A,CDC25B,HSP90B1,KIF23,PLK1,PPP2R5C,PTPA,SMC1A,WEE1	0.0018197	0.0909	hsa-miR-221-3p, hsa-miR-24-3p, hsa-miR-27b-3p, hsa-miR-30d-5p, hsa-miR-331-3p	CDK1,KIF23,PKMYT1,PPP2R2A,PTPA,WEE1
MIF Regulation of Innate Immunity	0.000524807	0.206	hsa-miR-122-5p, hsa-miR-141-3p, hsa-miR-15a-5p, hsa-miR-196a-5p	IKBKB,JUN,MAP2K1,MAP2K4,MAPK11,MAPK3,TNFSF9	0.0042658	0.118	hsa-miR-146a-5p, hsa-miR-24-3p, hsa-miR-30d-5p, hsa-miR-487b-3p	CHUK,JUN,MAP2K4,MAPK14
4-1BB Signaling in T Lymphocytes	0.000524807	0.182	hsa-let-7d-5p, hsa-miR-101-3p, hsa-miR-125b-5p, hsa-miR-141-3p, hsa-miR-15a-5p	FOS,JUN,MAP2K4,MAPK3,MIF,PTGS2,TLR4,TP53	1.95e-06	0.182	hsa-miR-224-5p, hsa-miR-146a-5p, hsa-miR-199b-3p, hsa-miR-221-3p, hsa-miR-24-3p, hsa-miR-26b-5p, hsa-miR-30d-5p, hsa-miR-338-3p, hsa-miR-487b-3p	FOS,JUN,MAP2K4,NOS2,PLA2G4B,PTGS2,TLR4,TP53
Nitric Oxide Signaling in the Cardiovascular System	0.000630957	0.2	hsa-miR-206, hsa-miR-122-5p, hsa-miR-125b-5p, hsa-miR-15a-5p, hsa-miR-20b-5p, hsa-miR-29c-3p	ARID4B,DNMT3A,DNMT3B,H3-3A/H3-3B,H4C1,HDAC1,MECP2	0.030903	0.0857	hsa-miR-152-3p, hsa-miR-548j-5p	DNMT1,DNMT3B,MTA1
DNA Methylation and Transcriptional Repression Signaling	0.000630957	0.118	hsa-miR-206, hsa-miR-122-5p, hsa-miR-150-5p, hsa-miR-15a-5p, hsa-miR-20b-5p, hsa-miR-193a-5p, hsa-miR-203a, hsa-miR-205-5p, hsa-miR-218-5p, hsa-miR-29c-3p	AKT3,ATP2A2,CACNA2D1,Calm1 (includes others),HSP90B1,MAP2K1,MAPK3,PIK3C2A,PIK3R1,PIK3R3,PRKCA,PRKCE,SLC7A1,VEGFA	0.0295121	0.0504	hsa-miR-126-3p, hsa-miR-221-3p, hsa-miR-30e-3p, hsa-miR-30d-5p	ATP2A2,PIK3C2A,PIK3R1,PIK3R2,SLC7A1,VEGFA
β-Adrenergic Signaling	0.000645654	0.123	hsa-let-7d-5p, hsa-miR-206, hsa-miR-122-5p, hsa-miR-15a-5p, hsa-miR-182-5p, hsa-miR-18a-3p, hsa-miR-203a, hsa-miR-205-5p, hsa-miR-218-5p	ADCY6,Calm1 (includes others),GNAI2,GYS1,KRAS,MAP2K1,MAPK3,NRAS,PHKB,PLCG1,PRKCA,PRKCE,RAF1	NA	NA	NA	NA
Ephrin A Signaling	0.000831764	0.17	hsa-miR-141-3p, hsa-miR-15a-5p, hsa-miR-193a-5p, hsa-miR-210-3p, hsa-miR-218-5p, hsa-miR-29c-3p	CDC42,CFL2,EFNA3,PAK1,PIK3C2A,PIK3R1,PIK3R3,RAC1	3.39e-05	0.149	hsa-miR-126-3p, hsa-miR-133a-3p, hsa-miR-221-3p, hsa-miR-26b-5p, hsa-miR-30e-3p, hsa-miR-134-5p, hsa-miR-335-5p	EPHA2,LIMK1,PIK3C2A,PIK3R1,PIK3R2,PTPN11,RHOA
Death Receptor Signaling	0.000870964	0.125	hsa-let-7d-5p, hsa-miR-206, hsa-miR-10b-5p, hsa-miR-125b-5p, hsa-miR-141-3p, hsa-miR-153-3p, hsa-miR-15a-5p, hsa-miR-20b-5p, hsa-miR-196a-5p	APAF1,BCL2,CASP3,CASP6,CASP7,CASP9,IKBKB,MAP2K4,MAP2K7,MAP4K4,TNF,TNFRSF10B	0.000112202	0.0938	hsa-miR-146a-5p, hsa-miR-181c-5p, hsa-miR-221-3p, hsa-miR-24-3p, hsa-miR-27b-3p, hsa-miR-30d-5p, hsa-miR-134-5p, hsa-miR-487b-3p	APAF1,BCL2,CHUK,FADD,LIMK1,MAP2K4,MAP4K4,TBK1,TNFRSF10B
Dopamine-DARPP32 Feedback in cAMP Signaling	0.000870964	0.0994	hsa-let-7d-5p, hsa-miR-206, hsa-miR-15a-5p, hsa-miR-20b-5p, hsa-miR-182-5p, hsa-miR-203a, hsa-miR-205-5p, hsa-miR-218-5p	ADCY6,ATP2A2,CACNA2D1,Calm1 (includes others),CREB1,CSNK1D,DRD3,GNAI2,KCNJ16,KCNJ2,PLCG1,PPP1R7,PPP2R5C,PPP3CA,PPP3R1,PRKCA,PRKCE,PTPA	0.0263027	0.0442	hsa-miR-199b-3p, hsa-miR-221-3p, hsa-miR-30d-5p, hsa-miR-1271-5p	ADCY6,ATP2A2,CREB1,GNAI2,PPP2R2A,PPP3CA,PPP3R1,PTPA
TR/RXR Activation	0.000954993	0.131	hsa-miR-100-5p, hsa-miR-122-5p, hsa-miR-125b-5p, hsa-miR-15a-5p, hsa-miR-20b-5p, hsa-miR-18b-5p, hsa-miR-193a-5p, hsa-miR-205-5p, hsa-miR-218-5p, hsa-miR-29c-3p	AKT3,DIO3,HIF1A,MED1,MTOR,NCOA3,PIK3C2A,PIK3R1,PIK3R3,SLC16A3,UCP2	0.000239883	0.0952	hsa-miR-126-3p, hsa-miR-199b-3p, hsa-miR-199a-5p, hsa-miR-221-3p, hsa-miR-27b-3p, hsa-miR-30e-3p	FASN,HIF1A,MTOR,PIK3C2A,PIK3R1,PIK3R2,RXRA,THRB
ERK5 Signaling	0.00102329	0.139	hsa-let-7d-5p, hsa-miR-206, hsa-miR-15a-5p, hsa-miR-20b-5p, hsa-miR-18a-3p, hsa-miR-203a, hsa-miR-218-5p	CREB1,EGFR,FOS,KRAS,MEF2A,MEF2D,MYC,NRAS,SRC,YWHAQ	1.12e-05	0.125	hsa-miR-152-3p, hsa-miR-181c-5p, hsa-miR-185-3p, hsa-miR-199b-3p, hsa-miR-221-3p, hsa-miR-223-3p, hsa-miR-24-3p, hsa-miR-27b-3p, hsa-miR-335-5p, hsa-miR-370-3p	CREB1,FOS,FOXO3,KRAS,MAP3K8,MEF2C,MYC,PTPN11,RPS6KA5
DNA damage-induced 14-3-3? Signaling	0.00104713	0.263	hsa-miR-107, hsa-miR-122-5p, hsa-miR-125b-5p, hsa-miR-15a-5p	AKT3,BRCA1,CCNE1,CCNE2,TP53	0.0057544	0.158	hsa-miR-224-5p, hsa-miR-146a-5p, hsa-miR-24-3p, hsa-miR-30d-5p	BRCA1,CDK1,TP53
Hypoxia Signaling in the Cardiovascular System	0.00125892	0.135	hsa-let-7d-5p, hsa-miR-10b-5p, hsa-miR-125b-5p, hsa-miR-150-5p, hsa-miR-15a-5p, hsa-miR-20b-5p, hsa-miR-18b-5p, hsa-miR-203a, hsa-miR-205-5p, hsa-miR-23b-3p, hsa-miR-29c-3p	CREB1,CSNK1D,HIF1A,HSP90B1,JUN,PTEN,TP53,UBE2I,UBE2S,VEGFA	0.0001	0.108	hsa-miR-224-5p, hsa-miR-126-3p, hsa-miR-199b-3p, hsa-miR-199a-5p, hsa-miR-221-3p, hsa-miR-23a-3p, hsa-miR-26b-5p, hsa-miR-30d-5p, hsa-miR-338-3p, hsa-miR-494-3p	CREB1,HIF1A,JUN,PTEN,TP53,UBE2I,UBE2Q1,VEGFA
Caveolar-mediated Endocytosis Signaling	0.00141254	0.133	hsa-let-7d-5p, hsa-miR-206, hsa-miR-15a-5p, hsa-miR-203a, hsa-miR-211-5p, hsa-miR-210-3p, hsa-miR-218-5p	ABL1,ARCN1,EGFR,ITGA2,ITGA5,ITGB3,ITGB4,PRKCA,PTPN1,SRC	NA	NA	NA	NA
Phagosome Formation	0.00141254	0.0682	hsa-let-7d-5p, hsa-miR-206, hsa-miR-100-5p, hsa-miR-107, hsa-miR-122-5p, hsa-miR-125b-5p, hsa-miR-141-3p, hsa-miR-15a-5p, hsa-miR-20b-5p, hsa-miR-18a-3p, hsa-miR-193a-5p, hsa-miR-203a, hsa-miR-211-5p, hsa-miR-205-5p, hsa-miR-218-5p, hsa-miR-29c-3p	ADGRG1,AKT3,ARPC1B,ARPC3,CCR5,CDC42,CELSR2,CFL2,CRKL,DRD3,ELMO2,GPR160,GPR37,GRB2,HMOX1,HTR1B,ITGA2,ITGA5,ITGB3,ITGB4,KRAS,MAP2K1,MAP2K4,MAP2K7,MAPK3,MRC2,MTOR,MYD88,MYO10,NRAS,PAK1,PAK5,PIK3C2A,PIK3R1,PIK3R3,PLCG1,PRKCA,PRKCE,RAC1,RAF1,S1PR1,SMO,SPHK1,SRC,TLR4,TLR7,WIPF1	1.74e-05	0.045	hsa-miR-126-3p, hsa-miR-133a-3p, hsa-miR-146a-5p, hsa-miR-152-3p, hsa-miR-181c-5p, hsa-miR-199b-3p, hsa-miR-199a-5p, hsa-miR-221-3p, hsa-miR-24-3p, hsa-miR-26b-5p, hsa-miR-27b-3p, hsa-miR-30e-3p, hsa-miR-30d-5p, hsa-miR-134-5p, hsa-miR-326, hsa-miR-338-3p, hsa-miR-339-5p, hsa-miR-487b-3p, hsa-miR-494-3p, hsa-miR-1271-5p	ADORA2B,CCKBR,CCR3,CELSR2,CRKL,FN1,GRB2,GRM3,HMOX1,HTR1A,HTR1B,ITGA2,KRAS,LBP,LIMK1,MAP2K4,MTOR,MYH9,MYO10,PIK3C2A,PIK3R1,PIK3R2,PLA2G4B,PRDX6,PTAFR,RHOA,SMO,TLR1,TLR10,TLR4,TLR9
Amyloid Processing	0.00144544	0.157	hsa-let-7d-5p, hsa-miR-107, hsa-miR-122-5p, hsa-miR-15a-5p, hsa-miR-20b-5p, hsa-miR-205-5p, hsa-miR-29c-3p	AKT3,APP,BACE1,CSNK1D,MAPK11,MAPK3,PRKCE,PSEN2	NA	NA	NA	NA
UDP-N-acetyl-D-glucosamine Biosynthesis II	0.00144544	0.5	hsa-miR-206, hsa-miR-15a-5p	GFPT1,GNPNAT1,UAP1	NA	NA	NA	NA
Atherosclerosis Signaling	0.00147911	0.108	hsa-let-7d-5p, hsa-miR-125b-5p, hsa-miR-150-5p, hsa-miR-15a-5p, hsa-miR-20b-5p, hsa-miR-211-5p, hsa-miR-218-5p, hsa-miR-23b-3p, hsa-miR-29c-3p	ALOX5,COL1A1,COL1A2,COL3A1,COL5A3,CXCL12,CXCL8,IFNG,IL1RN,MMP3,MMP9,PDGFA,PDGFB,TNF	1e-14	0.169	hsa-miR-126-3p, hsa-miR-301a-3p, hsa-miR-146a-5p, hsa-miR-199b-3p, hsa-miR-221-3p, hsa-miR-23a-3p, hsa-miR-27b-3p, hsa-miR-30d-5p, hsa-miR-335-3p, hsa-miR-338-3p	CCR3,CD40,COL1A1,COL1A2,CSF1,CXCL12,CXCL8,CXCR4,ICAM1,IL1F10,IL36A,IL36B,IL36G,IL36RN,IL37,MMP1,MMP13,PDGFA,PDGFB,PLA2G4B,PRDX6,VCAM1
Mechanisms of Viral Exit from Host Cells	0.00169824	0.13	hsa-let-7d-5p, hsa-miR-15a-5p, hsa-miR-20b-5p, hsa-miR-18a-3p, hsa-miR-18b-5p, hsa-miR-193a-5p, hsa-miR-203a, hsa-miR-218-5p, hsa-miR-29c-3p	CDKN1A,KRAS,MAP2K1,MAPK3,NPR3,NRAS,PIK3C2A,PIK3R1,PIK3R3,SRC	0.000776247	0.0909	hsa-miR-126-3p, hsa-miR-181c-5p, hsa-miR-221-3p, hsa-miR-30e-3p, hsa-miR-30d-5p, hsa-miR-335-5p	CDKN1B,KRAS,NPR3,PIK3C2A,PIK3R1,PIK3R2,PTPN11
Unfolded protein response	0.00169824	0.238	hsa-let-7d-5p, hsa-miR-125b-5p, hsa-miR-15a-5p	ATF6,CASP3,CASP7,CASP9,HSP90B1	NA	NA	NA	NA
Endoplasmic Reticulum Stress Pathway	0.00169824	0.171	hsa-let-7d-5p, hsa-miR-15a-5p, hsa-miR-203a, hsa-miR-205-5p, hsa-miR-23b-3p	CHMP2A,LMNB1,LMNB2,NEDD4,PDCD6IP,PRKCA,PRKCE	NA	NA	NA	NA
Antiproliferative Role of Somatostatin Receptor 2	0.00169824	0.122	hsa-miR-206, hsa-miR-125b-5p, hsa-miR-150-5p, hsa-miR-153-3p, hsa-miR-15a-5p, hsa-miR-20b-5p, hsa-miR-29c-3p	ATF6,BCL2,CEBPB,CEBPG,DNAJB1,DNAJB4,HSP90B1,HSPA1A/HSPA1B,INSIG1,MAP2K7,PPARG	NA	NA	NA	NA
UDP-N-acetyl-D-galactosamine Biosynthesis II	0.0018197	0.308	hsa-miR-206, hsa-miR-125b-5p	GNPDA2,GNPNAT1,HK2,UAP1	NA	NA	NA	NA
April Mediated Signaling	0.00194984	0.167	hsa-miR-122-5p, hsa-miR-125b-5p, hsa-miR-141-3p, hsa-miR-15a-5p, hsa-miR-196a-5p	FOS,IKBKB,JUN,MAP2K4,MAP2K7,MAPK11,NFATC1	1.58e-05	0.167	hsa-miR-133a-3p, hsa-miR-146a-5p, hsa-miR-221-3p, hsa-miR-24-3p, hsa-miR-30d-5p, hsa-miR-487b-3p	CHUK,FOS,JUN,MAP2K4,MAPK14,NFATC4,TRAF6
Systemic Lupus Erythematosus In B Cell Signaling Pathway	0.00218776	0.0664	hsa-let-7d-5p, hsa-miR-206, hsa-miR-100-5p, hsa-miR-101-3p, hsa-miR-122-5p, hsa-miR-125b-5p, hsa-miR-141-3p, hsa-miR-153-3p, hsa-miR-15a-5p, hsa-miR-20b-5p, hsa-miR-183-5p, hsa-miR-18a-3p, hsa-miR-18b-5p, hsa-miR-193a-5p, hsa-miR-203a, hsa-miR-211-5p, hsa-miR-205-5p, hsa-miR-218-5p, hsa-miR-23b-3p, hsa-miR-29c-3p	AKT3,BCL2,BCL2L1,BCL2L11,Calm1 (includes others),CCND1,CCND3,CTNNB1,CXCL8,FOS,FOXO1,GRB2,IFNG,IL10,IL6R,INPP5F,INPPL1,JAK1,JAK2,JUN,KRAS,MAP2K1,MAP4K4,MAPK3,MCL1,MTOR,MYC,MYD88,NFATC1,NRAS,PDPK1,PIK3C2A,PIK3R1,PIK3R3,PPP3CA,PPP3R1,PRKCA,PRKCE,RAC1,RAF1,SHC1,SRC,STAT3,TGFB2,TGFB3,TLR7,TNF,TNFSF9	1.32e-09	0.0567	hsa-miR-126-3p, hsa-miR-133a-3p, hsa-miR-146a-5p, hsa-miR-181c-5p, hsa-miR-185-3p, hsa-miR-199b-3p, hsa-miR-221-3p, hsa-miR-223-3p, hsa-miR-23a-3p, hsa-miR-24-3p, hsa-miR-27b-3p, hsa-miR-30e-3p, hsa-miR-30d-5p, hsa-miR-335-5p, hsa-miR-338-3p, hsa-miR-491-5p, hsa-miR-1271-5p	BCL2,BCL2L1,BCL2L11,CCND1,CD40,CXCL8,FOS,FOXO1,FOXO3,GRB2,IFNA1/IFNA13,IFNB1,IL10,IL1F10,IL36A,IL36B,IL36G,IL37,IL6R,IRAK1,IRF5,JUN,KRAS,LTB,MAP4K4,MCL1,MTOR,MYC,NFATC4,PDPK1,PIK3C2A,PIK3R1,PIK3R2,PPP3CA,PPP3R1,PTPN11,STAT1,STAT3,TBK1,TLR9,TRAF6
TNFR2 Signaling	0.00218776	0.188	hsa-miR-141-3p, hsa-miR-15a-5p, hsa-miR-20b-5p, hsa-miR-196a-5p, hsa-miR-23b-3p	FOS,IKBKB,JUN,MAP2K4,TNF,TNFAIP3	3.24e-05	0.188	hsa-miR-146a-5p, hsa-miR-221-3p, hsa-miR-23a-3p, hsa-miR-24-3p, hsa-miR-30d-5p, hsa-miR-487b-3p	CHUK,FOS,JUN,MAP2K4,TBK1,TNFAIP3
B Cell Activating Factor Signaling	0.00229087	0.163	hsa-miR-122-5p, hsa-miR-125b-5p, hsa-miR-141-3p, hsa-miR-15a-5p, hsa-miR-196a-5p	FOS,IKBKB,JUN,MAP2K4,MAP2K7,MAPK11,NFATC1	1.86e-05	0.163	hsa-miR-133a-3p, hsa-miR-146a-5p, hsa-miR-221-3p, hsa-miR-24-3p, hsa-miR-30d-5p, hsa-miR-487b-3p	CHUK,FOS,JUN,MAP2K4,MAPK14,NFATC4,TRAF6
White Adipose Tissue Browning Pathway	0.00229087	0.103	hsa-miR-206, hsa-miR-100-5p, hsa-miR-122-5p, hsa-miR-141-3p, hsa-miR-150-5p, hsa-miR-15a-5p, hsa-miR-20b-5p, hsa-miR-182-5p, hsa-miR-203a, hsa-miR-205-5p, hsa-miR-210-3p	ADCY6,BDNF,CACNA2D1,CEBPB,CREB1,CTBP2,FGFR1,FGFR3,FGFRL1,MAPK11,PPARG,RARG,SIRT1,VEGFA	0.00144544	0.0662	hsa-miR-126-3p, hsa-miR-146a-5p, hsa-miR-199b-3p, hsa-miR-199a-5p, hsa-miR-24-3p, hsa-miR-27b-3p, hsa-miR-1271-5p	ADCY6,CAMP,CREB1,MAPK14,PPARG,RXRA,SIRT1,THRB,VEGFA
Remodeling of Epithelial Adherens Junctions	0.00251189	0.132	hsa-miR-206, hsa-miR-141-3p, hsa-miR-15a-5p, hsa-miR-203a, hsa-miR-211-5p, hsa-miR-23b-3p, hsa-miR-29c-3p	ARPC1B,ARPC3,CTNNB1,MAPRE1,MAPRE2,MET,SRC,TUBB2A,ZYX	NA	NA	NA	NA
Airway Inflammation in Asthma	0.0025704	0.182	hsa-miR-141-3p, hsa-miR-15a-5p, hsa-miR-20b-5p, hsa-miR-193a-5p, hsa-miR-211-5p	CXCL8,IFNG,IL10,MMP9,TGFB2,TGFB3	NA	NA	NA	NA
Gαi Signaling	0.00263027	0.101	hsa-let-7d-5p, hsa-miR-15a-5p, hsa-miR-20b-5p, hsa-miR-182-5p, hsa-miR-18a-3p, hsa-miR-203a, hsa-miR-211-5p	ADCY6,DRD3,GNAI2,GRB2,HTR1B,KRAS,MAPK3,NPR3,NRAS,RAF1,S1PR1,SHC1,SRC,STAT3	0.000398107	0.0725	hsa-miR-181c-5p, hsa-miR-223-3p, hsa-miR-26b-5p, hsa-miR-27b-3p, hsa-miR-30d-5p, hsa-miR-134-5p, hsa-miR-339-5p, hsa-miR-1271-5p	ADCY6,GNAI2,GNAO1,GRB2,GRM3,HTR1A,HTR1B,KRAS,NPR3,STAT3
Relaxin Signaling	0.00263027	0.098	hsa-miR-122-5p, hsa-miR-144-3p, hsa-miR-150-5p, hsa-miR-15a-5p, hsa-miR-20b-5p, hsa-miR-182-5p, hsa-miR-193a-5p, hsa-miR-203a, hsa-miR-211-5p, hsa-miR-205-5p, hsa-miR-218-5p, hsa-miR-29c-3p	ADCY6,AKT3,CREB1,ENPP6,FOS,GNAI2,JUN,MAP2K1,MAPK3,MMP9,NPR3,PIK3C2A,PIK3R1,PIK3R3,VEGFA	5.01e-05	0.0784	hsa-miR-126-3p, hsa-miR-146a-5p, hsa-miR-199b-3p, hsa-miR-221-3p, hsa-miR-30e-3p, hsa-miR-30d-5p, hsa-miR-134-5p, hsa-miR-1271-5p	ADCY6,CREB1,FOS,GNAI2,GNAO1,JUN,NOS2,NPR3,PIK3C2A,PIK3R1,PIK3R2,VEGFA
Tumoricidal Function of Hepatic Natural Killer Cells	0.00316228	0.208	hsa-let-7d-5p, hsa-miR-10b-5p, hsa-miR-125b-5p	APAF1,CASP3,CASP6,CASP7,CASP9	0.00112202	0.167	hsa-miR-224-5p, hsa-miR-146a-5p, hsa-miR-221-3p, hsa-miR-24-3p, hsa-miR-27b-3p	APAF1,BAX,FADD,ICAM1
MSP-RON Signaling Pathway	0.00331131	0.138	hsa-let-7d-5p, hsa-miR-15a-5p, hsa-miR-20b-5p, hsa-miR-193a-5p, hsa-miR-218-5p, hsa-miR-29c-3p	IFNG,JAK2,KLK10,PIK3C2A,PIK3R1,PIK3R3,TLR4,TNF	1.66e-05	0.138	hsa-miR-224-5p, hsa-miR-126-3p, hsa-miR-301a-3p, hsa-miR-146a-5p, hsa-miR-221-3p, hsa-miR-30e-3p	CSF1,KLK1,KLK10,NOS2,PIK3C2A,PIK3R1,PIK3R2,TLR4
Hepatic Cholestasis	0.00354813	0.0899	hsa-let-7d-5p, hsa-miR-206, hsa-miR-125b-5p, hsa-miR-141-3p, hsa-miR-15a-5p, hsa-miR-20b-5p, hsa-miR-182-5p, hsa-miR-18b-5p, hsa-miR-196a-5p, hsa-miR-203a, hsa-miR-205-5p	ABCB1,ADCY6,CXCL8,ESR1,IFNG,IKBKB,IL1RN,JUN,MAP2K4,MYD88,PRKCA,PRKCE,TGFB2,TGFB3,TLR4,TNF,TNFSF9	5.01e-14	0.132	hsa-miR-146a-5p, hsa-miR-152-3p, hsa-miR-181c-5p, hsa-miR-221-3p, hsa-miR-24-3p, hsa-miR-27b-3p, hsa-miR-30d-5p, hsa-miR-134-5p, hsa-miR-487b-3p, hsa-miR-1271-5p	ADCY6,CHUK,CXCL8,ESR1,IL1F10,IL1R1,IL1RAP,IL1RAPL2,IL1RL2,IL36A,IL36B,IL36G,IL36RN,IL37,IRAK1,IRAK2,JUN,LBP,LTB,MAP2K4,NR1I2,NR5A2,RXRA,TLR4,TRAF6
FcγRIIB Signaling in B Lymphocytes	0.00363078	0.118	hsa-let-7d-5p, hsa-miR-141-3p, hsa-miR-15a-5p, hsa-miR-18a-3p, hsa-miR-193a-5p, hsa-miR-211-5p, hsa-miR-218-5p, hsa-miR-29c-3p	CACNA2D1,GRB2,KRAS,MAP2K4,NRAS,PDPK1,PIK3C2A,PIK3R1,PIK3R3,SHC1	0.00141254	0.0824	hsa-miR-126-3p, hsa-miR-181c-5p, hsa-miR-221-3p, hsa-miR-24-3p, hsa-miR-27b-3p, hsa-miR-30e-3p, hsa-miR-487b-3p	GRB2,KRAS,MAP2K4,PDPK1,PIK3C2A,PIK3R1,PIK3R2
Synaptic Long Term Potentiation	0.00389045	0.116	hsa-let-7d-5p, hsa-miR-125b-5p, hsa-miR-15a-5p, hsa-miR-20b-5p, hsa-miR-193a-5p	CXCL8,IFNG,IL10,IL1RN,JAK1,MYD88,S1PR1,TLR4,TLR7,TNF	1.26e-08	0.151	hsa-miR-146a-5p	CXCL8,IFNA1/IFNA13,IFNB1,IL10,IL1F10,IL36A,IL36B,IL36G,IL36RN,IL37,STAT1,TLR4,TLR9
Role of Hypercytokinemia/hyperchemokinemia in the Pathogenesis of Influenza	0.00389045	0.101	hsa-let-7d-5p, hsa-miR-206, hsa-miR-15a-5p, hsa-miR-20b-5p, hsa-miR-18a-3p, hsa-miR-203a, hsa-miR-205-5p, hsa-miR-218-5p	Calm1 (includes others),CREB1,KRAS,MAP2K1,MAPK3,NRAS,PLCG1,PPP1R7,PPP3CA,PPP3R1,PRKCA,PRKCE,RAF1	0.0416869	0.0465	hsa-miR-181c-5p, hsa-miR-199b-3p, hsa-miR-30d-5p, hsa-miR-339-5p	CREB1,GRIA2,GRM3,KRAS,PPP3CA,PPP3R1
PCP (Planar Cell Polarity) Pathway	0.0040738	0.133	hsa-let-7d-5p, hsa-miR-125b-5p, hsa-miR-141-3p, hsa-miR-15a-5p, hsa-miR-211-5p	EFNB1,JUN,MAP2K4,RAC1,SMO,WNT1,WNT3A,WNT5A	0.00630957	0.0833	hsa-miR-133a-3p, hsa-miR-24-3p, hsa-miR-30d-5p, hsa-miR-326, hsa-miR-487b-3p	JUN,MAP2K4,RHOA,SMO,WNT5A
Role of JAK1, JAK2 and TYK2 in Interferon Signaling	0.00457088	0.192	hsa-miR-15a-5p, hsa-miR-20b-5p	IFNG,JAK1,JAK2,RAF1,STAT3	0.00154882	0.154	hsa-miR-146a-5p, hsa-miR-223-3p	IFNA1/IFNA13,IFNB1,STAT1,STAT3
TWEAK Signaling	0.00467735	0.162	hsa-let-7d-5p, hsa-miR-10b-5p, hsa-miR-125b-5p, hsa-miR-196a-5p	APAF1,CASP3,CASP6,CASP7,CASP9,IKBKB	0.0354813	0.0811	hsa-miR-146a-5p, hsa-miR-221-3p, hsa-miR-27b-3p	APAF1,CHUK,FADD
NER (Nucleotide Excision Repair, Enhanced Pathway)	0.00489779	0.107	hsa-let-7d-5p, hsa-miR-206, hsa-miR-125b-5p, hsa-miR-15a-5p	GTF2H1,H3-3A/H3-3B,H4C1,POLA1,POLA2,POLD2,POLR2C,POLR2K,PRIM1,RAD23B,UBE2I	NA	NA	NA	NA
IL-17A Signaling in Fibroblasts	0.00537032	0.158	hsa-miR-122-5p, hsa-miR-150-5p, hsa-miR-15a-5p, hsa-miR-196a-5p	CEBPB,FOS,IKBKB,JUN,MAPK11,MAPK3	8.91e-05	0.158	hsa-miR-146a-5p, hsa-miR-221-3p, hsa-miR-24-3p, hsa-miR-30d-5p	CHUK,FOS,JUN,MAPK14,MMP1,TRAF6
NAD Salvage Pathway II	0.00537032	0.185	hsa-let-7d-5p, hsa-miR-206, hsa-miR-15a-5p	ACP1,ACP2,NT5C3A,NT5E,PXYLP1	NA	NA	NA	NA
Inhibition of Matrix Metalloproteases	0.00616595	0.154	hsa-miR-206, hsa-miR-122-5p, hsa-miR-15a-5p, hsa-miR-20b-5p, hsa-miR-211-5p	ADAM17,LRP1,MMP3,MMP9,RECK,TIMP3	0.000933254	0.128	hsa-miR-146a-5p, hsa-miR-181c-5p, hsa-miR-221-3p, hsa-miR-27b-3p	MMP1,MMP13,MMP14,MMP16,TIMP3
Necroptosis Signaling Pathway	0.00831764	0.0892	hsa-let-7d-5p, hsa-miR-206, hsa-miR-125b-5p, hsa-miR-15a-5p, hsa-miR-20b-5p, hsa-miR-196a-5p	AXL,IKBKB,JAK1,PPIF,PPP3CA,PPP3R1,RB1,RBL2,SLC25A13,TLR4,TNF,TNFRSF10B,TOMM34,TP53	1.38e-05	0.0828	hsa-miR-224-5p, hsa-miR-146a-5p, hsa-miR-26b-5p, hsa-miR-27b-3p, hsa-miR-30d-5p, hsa-miR-338-3p, hsa-miR-382-5p	CAPN8,CHUK,FADD,IFNA1/IFNA13,IFNB1,PLA2G4B,PPP3CA,PPP3R1,RB1,STAT1,TLR4,TNFRSF10B,TP53
Intrinsic Prothrombin Activation Pathway	0.00891251	0.143	hsa-let-7d-5p, hsa-miR-206, hsa-miR-15a-5p, hsa-miR-218-5p, hsa-miR-29c-3p	COL1A1,COL1A2,COL3A1,COL5A3,F2,KLK10	0.00131826	0.119	hsa-miR-224-5p, hsa-miR-30d-5p, hsa-miR-335-3p, hsa-miR-338-3p	COL1A1,COL1A2,F2,KLK1,KLK10
GDP-glucose Biosynthesis	0.0102329	0.107	hsa-let-7d-5p, hsa-miR-206, hsa-miR-125b-5p, hsa-miR-15a-5p, hsa-miR-20b-5p, hsa-miR-18b-5p, hsa-miR-218-5p, hsa-miR-29c-3p	ANXA2,CASP3,CDKN1A,HSPA1A/HSPA1B,MAPK3,MAPKAPK2,MYC,SP1,TP53	NA	NA	NA	NA
BAG2 Signaling Pathway	0.0102329	0.273	hsa-miR-206, hsa-miR-125b-5p	HK2,PGM1,PGM2	NA	NA	NA	NA
cAMP-mediated signaling	0.0107152	0.0786	hsa-let-7d-5p, hsa-miR-206, hsa-miR-144-3p, hsa-miR-15a-5p, hsa-miR-20b-5p, hsa-miR-182-5p, hsa-miR-203a	ADCY6,AKAP8,Calm1 (includes others),CREB1,DRD3,ENPP6,GNAI2,HTR1B,LAMTOR3,MAP2K1,MAPK3,NPR3,PPP3CA,PPP3R1,RAF1,S1PR1,SRC,STAT3	0.000616595	0.0568	hsa-miR-152-3p, hsa-miR-199b-3p, hsa-miR-223-3p, hsa-miR-24-3p, hsa-miR-26b-5p, hsa-miR-27b-3p, hsa-miR-30d-5p, hsa-miR-134-5p, hsa-miR-339-5p, hsa-miR-1271-5p	ADCY6,ADORA2B,CREB1,DUSP1,GNAI2,GNAO1,GRM3,HTR1A,HTR1B,NPR3,PPP3CA,PPP3R1,STAT3
Basal Cell Carcinoma Signaling	0.0123027	0.111	hsa-let-7d-5p, hsa-miR-125b-5p, hsa-miR-141-3p, hsa-miR-15a-5p, hsa-miR-211-5p	BMP1,CTNNB1,SMO,SUFU,TP53,WNT1,WNT3A,WNT5A	NA	NA	NA	NA
Role of IL-17F in Allergic Inflammatory Airway Diseases	0.0123027	0.133	hsa-miR-206, hsa-miR-15a-5p, hsa-miR-20b-5p, hsa-miR-203a	CREB1,CXCL8,IGF1,MAP2K1,MAPK3,RAF1	0.000234423	0.133	hsa-miR-146a-5p, hsa-miR-152-3p, hsa-miR-199b-3p, hsa-miR-27b-3p	CREB1,CXCL8,IGF1,MMP13,RPS6KA5,TRAF6
Glucose and Glucose-1-phosphate Degradation	0.0131826	0.25	hsa-miR-206, hsa-miR-125b-5p	HK2,PGM1,PGM2	NA	NA	NA	NA
Cardiomyocyte Differentiation via BMP Receptors	0.0158489	0.174	hsa-miR-125b-5p, hsa-miR-20b-5p, hsa-miR-23b-3p	BMPR1B,BMPR2,SMAD4,SMAD5	0.000954993	0.174	hsa-miR-301a-3p, hsa-miR-199b-3p, hsa-miR-223-3p, hsa-miR-23a-3p, hsa-miR-24-3p, hsa-miR-26b-5p, hsa-miR-27b-3p	MEF2C,SMAD1,SMAD4,SMAD5
NAD Phosphorylation and Dephosphorylation	0.0165959	0.231	hsa-miR-206, hsa-miR-15a-5p	NT5C3A,NT5E,PNP	0.0018197	0.231	hsa-miR-30d-5p	NT5C3A,NT5E,PNP
Guanosine Nucleotides Degradation III	0.0165959	0.231	hsa-let-7d-5p, hsa-miR-206, hsa-miR-15a-5p	ACP1,ACP2,PXYLP1	NA	NA	NA	NA
dTMP De Novo Biosynthesis	0.0169824	0.4	hsa-let-7d-5p, hsa-miR-215-5p	DHFR,TYMS	NA	NA	NA	NA
Interferon Signaling	0.0186209	0.139	hsa-miR-206, hsa-miR-125b-5p, hsa-miR-153-3p, hsa-miR-15a-5p, hsa-miR-20b-5p	BAK1,BCL2,IFNG,JAK1,JAK2	6.46e-05	0.167	hsa-miR-224-5p, hsa-miR-146a-5p, hsa-miR-181c-5p, hsa-miR-24-3p, hsa-miR-26b-5p, hsa-miR-27b-3p	BAK1,BAX,BCL2,IFNA1/IFNA13,IFNB1,STAT1
Role of WNT/GSK-3? Signaling in the Pathogenesis of Influenza	0.0190546	0.103	hsa-let-7d-5p, hsa-miR-125b-5p, hsa-miR-141-3p, hsa-miR-15a-5p, hsa-miR-20b-5p	CSNK1D,CTNNB1,IFNG,NCOA3,SMO,WNT1,WNT3A,WNT5A	NA	NA	NA	NA
WNT/Ca+ pathway	0.0199526	0.109	hsa-miR-122-5p, hsa-miR-125b-5p, hsa-miR-20b-5p, hsa-miR-203a, hsa-miR-218-5p	CREB1,NFATC1,PLCG1,PPP3CA,PRKCA,SMO,WNT5A	0.00831764	0.0781	hsa-miR-133a-3p, hsa-miR-199b-3p, hsa-miR-30d-5p, hsa-miR-326	CREB1,NFATC4,PPP3CA,SMO,WNT5A
IL-1 Signaling	0.0204174	0.0957	hsa-miR-122-5p, hsa-miR-125b-5p, hsa-miR-141-3p, hsa-miR-15a-5p, hsa-miR-182-5p, hsa-miR-196a-5p	ADCY6,FOS,GNAI2,IKBKB,JUN,MAP2K4,MAP2K7,MAPK11,MYD88	3.72e-08	0.138	hsa-miR-146a-5p, hsa-miR-221-3p, hsa-miR-24-3p, hsa-miR-30d-5p, hsa-miR-134-5p, hsa-miR-487b-3p, hsa-miR-1271-5p	ADCY6,CHUK,FOS,GNAI2,GNAO1,IL1R1,IL1RAP,IRAK1,IRAK2,JUN,MAP2K4,MAPK14,TRAF6
Urate Biosynthesis/Inosine 5'-phosphate Degradation	0.0204174	0.214	hsa-miR-206, hsa-miR-15a-5p	NT5C3A,NT5E,PNP	0.00229087	0.214	hsa-miR-30d-5p	NT5C3A,NT5E,PNP
Synaptic Long Term Depression	0.0213796	0.0773	hsa-let-7d-5p, hsa-miR-206, hsa-miR-100-5p, hsa-miR-15a-5p, hsa-miR-182-5p, hsa-miR-18a-3p, hsa-miR-203a, hsa-miR-205-5p, hsa-miR-218-5p	CACNA2D1,GNAI2,IGF1,IGF1R,KRAS,MAP2K1,MAPK3,NPR3,NRAS,PLCG1,PPP2R5C,PRKCA,PRKCE,PTPA,RAF1	0.000125893	0.067	hsa-miR-133a-3p, hsa-miR-146a-5p, hsa-miR-181c-5p, hsa-miR-199b-3p, hsa-miR-221-3p, hsa-miR-27b-3p, hsa-miR-30d-5p, hsa-miR-134-5p, hsa-miR-338-3p, hsa-miR-339-5p	GNAI2,GNAO1,GRIA2,GRM3,IGF1,IGF1R,KRAS,NOS2,NPR3,PLA2G4B,PPP2R2A,PRDX6,PTPA
Activation of IRF by Cytosolic Pattern Recognition Receptors	0.0218776	0.108	hsa-miR-206, hsa-miR-141-3p, hsa-miR-15a-5p, hsa-miR-20b-5p, hsa-miR-193a-5p, hsa-miR-196a-5p	ADAR,IKBKB,IL10,JUN,MAP2K4,PPIB,TNF	5.01e-08	0.169	hsa-miR-146a-5p, hsa-miR-221-3p, hsa-miR-24-3p, hsa-miR-27b-3p, hsa-miR-30d-5p, hsa-miR-487b-3p	CD40,CHUK,FADD,IFNA1/IFNA13,IFNB1,IL10,JUN,MAP2K4,STAT1,TBK1,TRAF6
T Cell Exhaustion Signaling Pathway	0.0218776	0.0901	hsa-let-7d-5p, hsa-miR-122-5p, hsa-miR-141-3p, hsa-miR-15a-5p, hsa-miR-20b-5p, hsa-miR-196a-5p, hsa-miR-218-5p	HMOX1,IKBKB,JAK2,MAP2K4,MAPK11,MAPK3,NXN,PLCG1,STAT5B,TNF	0.0218776	0.0541	hsa-miR-146a-5p, hsa-miR-199b-3p, hsa-miR-24-3p, hsa-miR-338-3p, hsa-miR-487b-3p, hsa-miR-494-3p	CHUK,HMOX1,MAP2K4,MAPK14,PLA2G4B,PRDX6
Antioxidant Action of Vitamin C	0.0218776	0.0618	hsa-let-7d-5p, hsa-miR-100-5p, hsa-miR-122-5p, hsa-miR-141-3p, hsa-miR-150-5p, hsa-miR-153-3p, hsa-miR-15a-5p, hsa-miR-20b-5p, hsa-miR-183-5p, hsa-miR-18a-3p, hsa-miR-193a-5p, hsa-miR-211-5p, hsa-miR-205-5p, hsa-miR-210-3p, hsa-miR-218-5p, hsa-miR-23b-3p, hsa-miR-29c-3p	ACVR1,ACVR1B,ACVR2A,AKT3,BCL6,BMPR2,EOMES,FOS,FOXO1,FOXP1,IFNG,IL10,IL6R,JAK1,JAK2,JUN,KRAS,MAP2K4,MAPK3,MTOR,NFATC1,NRAS,PIK3C2A,PIK3R1,PIK3R3,PLCG1,PPP2R5C,PRDM1,PTPA,SMAD3,STAT3,TBX21,TGFBR1,TGFBR2,VEGFA	8.13e-06	0.0495	hsa-miR-126-3p, hsa-miR-127-3p, hsa-miR-133a-3p, hsa-miR-146a-5p, hsa-miR-181c-5p, hsa-miR-199b-3p, hsa-miR-221-3p, hsa-miR-223-3p, hsa-miR-23a-3p, hsa-miR-24-3p, hsa-miR-26b-5p, hsa-miR-27b-3p, hsa-miR-30e-3p, hsa-miR-30d-5p, hsa-miR-335-3p, hsa-miR-335-5p, hsa-miR-338-3p, hsa-miR-339-5p, hsa-miR-487b-3p, hsa-miR-1271-5p	ACVR1,ACVR1B,BCL6,FOS,FOXO1,IFNA1/IFNA13,IL10,IL12RB2,IL6R,JUN,KRAS,MAP2K4,MTOR,NFATC4,PIK3C2A,PIK3R1,PIK3R2,PPP2R2A,PRDM1,PTPA,PTPN11,SMAD3,STAT1,STAT3,TGFBR1,TGFBR2,TRA,VEGFA
Agranulocyte Adhesion and Diapedesis	0.0234423	0.0748	hsa-miR-206, hsa-miR-122-5p, hsa-miR-125b-5p, hsa-miR-15a-5p, hsa-miR-20b-5p, hsa-miR-193a-5p, hsa-miR-211-5p, hsa-miR-23b-3p	Ccl6,CCR5,CDH5,CLDN12,CLDN18,CXCL12,CXCL8,GNAI2,IL1RN,ITGA2,ITGA5,MMP3,MMP9,MYO10,SDC4,TNF	3.98e-11	0.107	hsa-miR-126-3p, hsa-miR-146a-5p, hsa-miR-181c-5p, hsa-miR-199b-3p, hsa-miR-199a-5p, hsa-miR-221-3p, hsa-miR-23a-3p, hsa-miR-27b-3p, hsa-miR-30d-5p	CCL8,CCR3,CXCL12,CXCL8,CXCR4,FN1,GNAI2,ICAM1,IL1F10,IL1R1,IL36A,IL36B,IL36G,IL36RN,IL37,ITGA2,MMP1,MMP13,MMP14,MMP16,MYH9,MYO10,VCAM1
Dilated Cardiomyopathy Signaling Pathway	0.0245471	0.0822	hsa-miR-206, hsa-miR-100-5p, hsa-miR-122-5p, hsa-miR-153-3p, hsa-miR-15a-5p, hsa-miR-20b-5p, hsa-miR-182-5p, hsa-miR-193a-5p, hsa-miR-205-5p	ADCY6,AKT3,ATP2A2,BCL2,CACNA2D1,CASP9,MAPK11,MAPK3,MTOR,MYO10,PRKCE,TPM1	0.00239883	0.0616	hsa-miR-224-5p, hsa-miR-181c-5p, hsa-miR-199b-3p, hsa-miR-199a-5p, hsa-miR-24-3p, hsa-miR-27b-3p, hsa-miR-30d-5p, hsa-miR-335-5p, hsa-miR-1271-5p	ADCY6,ATP2A2,BAX,BCL2,MAPK14,MTOR,MYH9,MYO10,PTPN11
Adenosine Nucleotides Degradation II	0.0295121	0.188	hsa-miR-206, hsa-miR-15a-5p	NT5C3A,NT5E,PNP	0.00346737	0.188	hsa-miR-30d-5p	NT5C3A,NT5E,PNP
Airway Pathology in Chronic Obstructive Pulmonary Disease	0.0316228	0.0847	hsa-miR-100-5p, hsa-miR-141-3p, hsa-miR-15a-5p, hsa-miR-20b-5p, hsa-miR-211-5p	CXCL8,FGF16,FGF2,FGF7,IFNG,MMP9,TGFB2,TGFB3,TNF,TNFSF9	0.000537032	0.0763	hsa-miR-146a-5p, hsa-miR-221-3p, hsa-miR-494-3p	CXCL8,FGF16,IL1F10,IL36A,IL36B,IL36G,IL37,LTB,MMP1
Apelin Adipocyte Signaling Pathway	0.0323594	0.093	hsa-miR-122-5p, hsa-miR-125b-5p, hsa-miR-141-3p, hsa-miR-15a-5p, hsa-miR-182-5p, hsa-miR-18b-5p	ADCY6,APLN,GNAI2,GPX7,HIF1A,MAPK11,MAPK3,RAC1	0.0269153	0.0581	hsa-miR-199b-3p, hsa-miR-199a-5p, hsa-miR-24-3p, hsa-miR-30d-5p, hsa-miR-1271-5p	ADCY6,GNAI2,HIF1A,MAPK14,PRDX6
Cell Cycle Control of Chromosomal Replication	0.0331131	0.107	hsa-let-7d-5p, hsa-miR-206, hsa-miR-107, hsa-miR-125b-5p, hsa-miR-15a-5p, hsa-miR-29c-3p	CDK14,CDK6,CDK9,POLA1,POLA2,PRIM1	0.0239883	0.0714	hsa-miR-133a-3p, hsa-miR-24-3p, hsa-miR-30e-3p	CDK1,CDK13,CDK4,CDK6
Glycogen Biosynthesis II (from UDP-D-Glucose)	0.0338844	0.286	hsa-let-7d-5p, hsa-miR-122-5p, hsa-miR-15a-5p	GYS1,UGP2	NA	NA	NA	NA
Mitochondrial Dysfunction	0.0346737	0.176	hsa-let-7d-5p, hsa-miR-15a-5p, hsa-miR-210-3p	CEMIP2,FGFRL1,HYAL3	NA	NA	NA	NA
Dermatan Sulfate Degradation (Metazoa)	0.0346737	0.076	hsa-let-7d-5p, hsa-miR-206, hsa-miR-107, hsa-miR-122-5p, hsa-miR-141-3p, hsa-miR-153-3p, hsa-miR-15a-5p, hsa-miR-20b-5p, hsa-miR-210-3p, hsa-miR-29c-3p	APP,BACE1,BCL2,CASP3,CASP9,GPD2,GPX7,MAP2K4,PSEN2,SDHD,SNCA,TXN2,UCP2	NA	NA	NA	NA
Xenobiotic Metabolism PXR Signaling Pathway	0.0380189	0.0733	hsa-let-7d-5p, hsa-miR-206, hsa-miR-125b-5p, hsa-miR-15a-5p, hsa-miR-203a, hsa-miR-205-5p	ABCB1,CHST11,GSTM4,HSP90B1,MED1,PPP1R7,PRKCA,PRKCE,SMOX,UGT2B15,UGT2B17,UGT2B28,UGT8,UST	NA	NA	NA	NA
D-myo-inositol (1,3,4)-trisphosphate Biosynthesis	0.040738	0.167	hsa-miR-206, hsa-miR-10b-5p, hsa-miR-20b-5p, hsa-miR-205-5p, hsa-miR-23b-3p, hsa-miR-29c-3p	INPP5F,INPPL1,PTEN	NA	NA	NA	NA
Purine Ribonucleosides Degradation to Ribose-1-phosphate	0.0436516	0.025	hsa-miR-206, hsa-miR-15a-5p	PGM2,PNP	NA	NA	NA	NA
Systemic Lupus Erythematosus In T Cell Signaling Pathway	0.0436516	0.0579	hsa-let-7d-5p, hsa-miR-206, hsa-miR-100-5p, hsa-miR-101-3p, hsa-miR-107, hsa-miR-122-5p, hsa-miR-125b-5p, hsa-miR-141-3p, hsa-miR-15a-5p, hsa-miR-20b-5p, hsa-miR-18a-3p, hsa-miR-18b-5p, hsa-miR-193a-5p, hsa-miR-203a, hsa-miR-218-5p, hsa-miR-29c-3p	AKT3,BCL6,CASP3,CASP6,CASP7,CASP9,CDC42,CREB1,ESR1,FOS,GNAI2,GRB2,ICOS,IL10,JUN,KRAS,MAP2K1,MAP2K4,MAP2K7,MAPK3,MTOR,NRAS,PIK3C2A,PIK3R1,PIK3R3,PLCG1,PPP2R5C,PPP3CA,PPP3R1,PTPA,RAC1,RHOB,RHOG,RHOT1,RPTOR,SP1,STAT3	0.000169824	0.0423	hsa-miR-126-3p, hsa-miR-127-3p, hsa-miR-133a-3p, hsa-miR-146a-5p, hsa-miR-152-3p, hsa-miR-181c-5p, hsa-miR-199b-3p, hsa-miR-221-3p, hsa-miR-223-3p, hsa-miR-24-3p, hsa-miR-27b-3p, hsa-miR-30e-3p, hsa-miR-30d-5p, hsa-miR-328-3p, hsa-miR-339-5p, hsa-miR-487b-3p	BCL6,CD44,Cdc42,CREB1,DIRAS3,DNMT1,ESR1,FOS,GNAI2,GRB2,IL10,JUN,KRAS,MAP2K4,MTOR,NOS2,PIK3C2A,PIK3R1,PIK3R2,PPP2R2A,PPP3CA,PPP3R1,PTPA,RHOA,RHOB,STAT3,TRA
Retinoic acid Mediated Apoptosis Signaling	0.0446684	0.1	hsa-let-7d-5p, hsa-miR-10b-5p, hsa-miR-15a-5p, hsa-miR-182-5p	APAF1,CASP3,CASP9,IFNG,RARG,TNFRSF10B	0.00112202	0.1	hsa-miR-146a-5p, hsa-miR-221-3p, hsa-miR-27b-3p, hsa-miR-30d-5p	APAF1,FADD,IFNA1/IFNA13,IFNB1,RXRA,TNFRSF10B
Purine Nucleotides Degradation II (Aerobic)	0.0467735	0.109	hsa-miR-125b-5p, hsa-miR-141-3p, hsa-miR-15a-5p, hsa-miR-193a-5p, hsa-miR-218-5p, hsa-miR-29c-3p	APLN,MAP2K4,PIK3C2A,PIK3R1,PIK3R3	0.0123027	0.087	hsa-miR-126-3p, hsa-miR-221-3p, hsa-miR-24-3p, hsa-miR-30e-3p, hsa-miR-487b-3p	MAP2K4,PIK3C2A,PIK3R1,PIK3R2
Apelin Pancreas Signaling Pathway	0.0467735	0.158	hsa-miR-206, hsa-miR-15a-5p	NT5C3A,NT5E,PNP	0.0057544	0.158	hsa-miR-30d-5p	NT5C3A,NT5E,PNP
Dopamine Receptor Signaling	0.047863	0.0909	hsa-let-7d-5p, hsa-miR-206, hsa-miR-15a-5p, hsa-miR-182-5p	ADCY6,DRD3,GCH1,PPP1R7,PPP2R5C,PTPA,SMOX	NA	NA	NA	NA
Altered T Cell and B Cell Signaling in Rheumatoid Arthritis	NA	NA	NA	NA	0.0338844	0.0325	hsa-miR-301a-3p, hsa-miR-146a-5p, hsa-miR-181c-5p	CD40,CHUK,CSF1,IL10,IL1F10,IL36A,IL36B,IL36G,IL36RN,IL37,LTB,TLR1,TLR10,TLR4,TLR9,TRA
B Cell Receptor Signaling	NA	NA	NA	NA	0.00331131	0.0366	hsa-miR-126-3p, hsa-miR-127-3p, hsa-miR-133a-3p, hsa-miR-146a-5p, hsa-miR-181c-5p, hsa-miR-199b-3p, hsa-miR-199a-5p, hsa-miR-221-3p, hsa-miR-223-3p, hsa-miR-23a-3p, hsa-miR-24-3p, hsa-miR-26b-5p, hsa-miR-27b-3p, hsa-miR-30e-3p, hsa-miR-30d-5p, hsa-miR-326, hsa-miR-335-5p, hsa-miR-339-5p, hsa-miR-370-3p, hsa-miR-487b-3p, hsa-miR-491-5p, hsa-miR-494-3p, hsa-miR-1271-5p	BCL2L1,BCL6,CHUK,CREB1,ETS1,FOXO1,GRB2,JUN,KRAS,MAP2K4,MAP3K8,MAPK14,MEF2C,MTOR,NFATC4,PDPK1,PIK3C2A,PIK3R1,PIK3R2,PPP3CA,PPP3R1,PTEN,PTPN11
Crosstalk between Dendritic Cells and Natural Killer Cells	NA	NA	NA	NA	1.17e-05	0.11	hsa-miR-133a-3p, hsa-miR-146a-5p, hsa-miR-181c-5p	CD40,CD69,FSCN1,IFNA1/IFNA13,IFNB1,KIR2DL1/KIR2DL3,KIR2DL2,LTB,TLR4,TLR9
Dendritic Cell Maturation	NA	NA	NA	NA	2.14e-06	0.0509	hsa-miR-126-3p, hsa-miR-133a-3p, hsa-miR-146a-5p, hsa-miR-181c-5p, hsa-miR-199b-3p, hsa-miR-221-3p, hsa-miR-24-3p, hsa-miR-30e-3p, hsa-miR-30d-5p, hsa-miR-335-3p, hsa-miR-338-3p, hsa-miR-487b-3p	CD1D,CD40,CHUK,COL1A1,COL1A2,CREB1,FSCN1,ICAM1,IFNA1/IFNA13,IFNB1,IL10,IL1F10,IL1RL2,IL36A,IL36B,IL36G,IL36RN,IL37,LTB,MAP2K4,MAPK14,MR1,PIK3C2A,PIK3R1,PIK3R2,STAT1,TLR4,TLR9,TRA,TRAF6
Eicosanoid Signaling	NA	NA	NA	NA	0.01	0.0746	hsa-miR-146a-5p, hsa-miR-199b-3p, hsa-miR-199a-5p, hsa-miR-26b-5p, hsa-miR-338-3p	ALOX5AP,PLA2G4B,PRDX6,PTGES2,PTGS2
Endocannabinoid Neuronal Synapse Pathway	NA	NA	NA	NA	0.00851138	0.0544	hsa-miR-181c-5p, hsa-miR-199b-3p, hsa-miR-24-3p, hsa-miR-26b-5p, hsa-miR-30d-5p, hsa-miR-134-5p, hsa-miR-1271-5p	ADCY6,GNAI2,GNAO1,GRIA2,MAPK14,PPP3CA,PPP3R1,PTGS2
Fatty Acid Biosynthesis Initiation II	NA	NA	NA	NA	0.0389045	0.05	hsa-miR-27b-3p	FASN
FXR/RXR Activation	NA	NA	NA	NA	1.2e-06	0.103	hsa-miR-146a-5p, hsa-miR-152-3p, hsa-miR-24-3p, hsa-miR-27b-3p, hsa-miR-134-5p, hsa-miR-487b-3p, hsa-miR-1271-5p	FASN,FOXO1,IL1F10,IL36A,IL36B,IL36G,IL36RN,IL37,MAP2K4,NR1I2,NR5A2,PPARG,RXRA
GABA Receptor Signaling	NA	NA	NA	NA	0.0446684	0.0458	hsa-miR-224-5p, hsa-miR-133a-3p, hsa-miR-30d-5p, hsa-miR-134-5p, hsa-miR-1271-5p	ADCY6,AP2A1,AP2M1,GNAI2,GNAO1,KCNH2
Granulocyte Adhesion and Diapedesis	NA	NA	NA	NA	2.51e-11	0.116	hsa-miR-126-3p, hsa-miR-146a-5p, hsa-miR-181c-5p, hsa-miR-221-3p, hsa-miR-23a-3p, hsa-miR-27b-3p, hsa-miR-30d-5p	CCL8,CCR3,CXCL12,CXCL8,CXCR4,GNAI2,ICAM1,IL1F10,IL1R1,IL1RAP,IL1RAPL2,IL1RL2,IL36A,IL36B,IL36G,IL36RN,IL37,MMP1,MMP13,MMP14,MMP16,VCAM1
LPS/IL-1 Mediated Inhibition of RXR Function	NA	NA	NA	NA	2.75e-08	0.0837	hsa-miR-126-5p, hsa-miR-146a-5p, hsa-miR-152-3p, hsa-miR-24-3p, hsa-miR-27b-3p, hsa-miR-30d-5p, hsa-miR-134-5p, hsa-miR-33a-5p, hsa-miR-487b-3p	ABCA1,CYP2A6 (includes others),IL1F10,IL1R1,IL1RAP,IL1RAPL2,IL1RL2,IL36A,IL36B,IL36G,IL36RN,IL37,IRAK1,JUN,LBP,MAP2K4,NR1I2,NR5A2,RXRA,TLR4,TRAF6
LXR/RXR Activation	NA	NA	NA	NA	3.02e-10	0.138	hsa-miR-146a-5p, hsa-miR-199b-3p, hsa-miR-26b-5p, hsa-miR-27b-3p, hsa-miR-33a-5p	ABCA1,FASN,IL1F10,IL1R1,IL1RAP,IL1RAPL2,IL1RL2,IL36A,IL36B,IL36G,IL36RN,IL37,LBP,NOS2,PTGS2,RXRA,TLR4
MIF-mediated Glucocorticoid Regulation	NA	NA	NA	NA	0.0331131	0.0833	hsa-miR-146a-5p, hsa-miR-199b-3p, hsa-miR-26b-5p, hsa-miR-338-3p	PLA2G4B,PTGS2,TLR4
NF-κB Signaling	NA	NA	NA	NA	1.1e-06	0.0526	hsa-miR-126-3p, hsa-miR-133a-3p, hsa-miR-146a-5p, hsa-miR-181c-5p, hsa-miR-221-3p, hsa-miR-23a-3p, hsa-miR-26b-5p, hsa-miR-27b-3p, hsa-miR-30e-3p, hsa-miR-30d-5p, hsa-miR-335-3p, hsa-miR-338-3p, hsa-miR-370-3p, hsa-miR-485-3p, hsa-miR-625-5p	CD40,CHUK,FADD,IGF1R,IL1F10,IL1R1,IL36A,IL36B,IL36G,IL36RN,IL37,IRAK1,KRAS,MAP3K8,MAP4K4,NTRK3,PDGFRA,PIK3C2A,PIK3R1,PIK3R2,TBK1,TGFBR1,TGFBR2,TLR1,TLR10,TLR4,TLR9,TNFAIP3,TRA,TRAF6
Palmitate Biosynthesis I (Animals)	NA	NA	NA	NA	0.0389045	0.05	hsa-miR-27b-3p	FASN
Polyamine Regulation in Colon Cancer	NA	NA	NA	NA	0.0331131	0.0645	hsa-miR-181c-5p, hsa-miR-185-3p, hsa-miR-24-3p, hsa-miR-27b-3p	KRAS,MYC,ODC1,PPARG
Prostanoid Biosynthesis	NA	NA	NA	NA	0.0154882	0.2	hsa-miR-146a-5p, hsa-miR-199b-3p, hsa-miR-26b-5p	PTGES2,PTGS2
Putrescine Biosynthesis III	NA	NA	NA	NA	0.0389045	0.05	hsa-miR-27b-3p	ODC1
PXR/RXR Activation	NA	NA	NA	NA	0.00891251	0.0769	hsa-miR-126-5p, hsa-miR-152-3p, hsa-miR-221-3p, hsa-miR-27b-3p, hsa-miR-1271-5p	CYP2A6 (includes others),FOXO1,FOXO3,NR1I2,RXRA
Role of Cytokines in Mediating Communication between Immune Cells	NA	NA	NA	NA	8.32e-08	0.185	hsa-miR-146a-5p	CXCL8,IFNA1/IFNA13,IFNB1,IL10,IL1F10,IL36A,IL36B,IL36G,IL36RN,IL37
Role of RIG1-like Receptors in Antiviral Innate Immunity	NA	NA	NA	NA	0.000263027	0.13	hsa-miR-146a-5p, hsa-miR-221-3p, hsa-miR-27b-3p	CHUK,FADD,IFNA1/IFNA13,IFNB1,TBK1,TRAF6
Sonic Hedgehog Signaling	NA	NA	NA	NA	0.0186209	0.103	hsa-miR-199a-5p, hsa-miR-24-3p, hsa-miR-326	CDK1,DYRK1A,SMO
Spermidine Biosynthesis I	NA	NA	NA	NA	0.0389045	0.05	hsa-miR-27b-3p	SRM
SPINK1 Pancreatic Cancer Pathway	NA	NA	NA	NA	0.00630957	0.0833	hsa-miR-224-5p, hsa-miR-23a-3p, hsa-miR-24-3p, hsa-miR-26b-5p, hsa-miR-27b-3p, hsa-miR-30d-5p, hsa-miR-335-3p, hsa-miR-338-3p	KLK1,KLK10,SMAD3,TGFBR1,TGFBR2
Systemic Lupus Erythematosus Signaling	NA	NA	NA	NA	0.00131826	0.0386	hsa-miR-224-5p, hsa-miR-126-3p, hsa-miR-133a-3p, hsa-miR-146a-5p, hsa-miR-181c-5p, hsa-miR-199b-3p, hsa-miR-221-3p, hsa-miR-23a-3p, hsa-miR-27b-3p, hsa-miR-30e-3p, hsa-miR-30d-5p	C8A,CD40,FOS,GRB2,IFNA1/IFNA13,IL10,IL1F10,IL36A,IL36B,IL36G,IL36RN,IL37,IL6R,JUN,KLK1,KRAS,MTOR,NFATC4,PIK3C2A,PIK3R1,PIK3R2,PRPF40A,TLR9,TRA
T Cell Receptor Signaling	NA	NA	NA	NA	0.01	0.0342	hsa-miR-126-3p, hsa-miR-133a-3p, hsa-miR-146a-5p, hsa-miR-181c-5p, hsa-miR-199b-3p, hsa-miR-221-3p, hsa-miR-24-3p, hsa-miR-27b-3p, hsa-miR-30e-3p, hsa-miR-30d-5p, hsa-miR-335-5p, hsa-miR-487b-3p	CDKN1B,CHUK,FOS,FOXO3,GRB2,ICAM1,ITGA2,JUN,KRAS,MAP2K4,MAPK14,MTOR,NFATC4,PIK3C2A,PIK3R1,PIK3R2,PPP3CA,PPP3R1,PTPN11,RASA1,TRA
TEC Kinase Signaling	NA	NA	NA	NA	0.0371535	0.0311	hsa-miR-126-3p, hsa-miR-133a-3p, hsa-miR-146a-5p, hsa-miR-181c-5p, hsa-miR-221-3p, hsa-miR-223-3p, hsa-miR-24-3p, hsa-miR-27b-3p, hsa-miR-30e-3p, hsa-miR-30d-5p, hsa-miR-134-5p, hsa-miR-487b-3p	Cdc42,DIRAS3,FADD,FOS,GNAI2,GNAO1,ITGA2,MAP2K4,PIK3C2A,PIK3R1,PIK3R2,RHOA,RHOB,STAT1,STAT3,TLR4,TNFRSF10B,TRA
Transcriptional Regulatory Network in Embryonic Stem Cells	NA	NA	NA	NA	0.000630957	0.111	hsa-miR-181c-5p, hsa-miR-199a-5p, hsa-miR-223-3p, hsa-miR-134-5p, hsa-miR-495-3p	CDX2,GATA6,NANOG,ONECUT1,SET,STAT3
Xanthine and Xanthosine Salvage	NA	NA	NA	NA	0.0389045	0.05	hsa-miR-30d-5p	PNP
*The ratio is calculated as the number of differentially expressed omics features in a given pathway divided by the total number of omics features that make up that pathway and that are in the reference set. Here we use the 591 experimentally-validated target genes of up-regulated miRNAs or 1313 target genes of downregulated miRNAs in the analysis as the reference set.
NA stands for not applicable
